# Supplementary material for: Genome wide association studies for japonica rice resistance to blast in field and controlled conditions
Source: Rice (N Y). 2020 Oct 8;13:71. doi: 10.1186/s12284-020-00431-2 (PMC7544789; doi:10.1186/s12284-020-00431-2)
Supplement: Supplementary file 2 — Additional file 2 Table S1. List of accessions used in the study with their geographical origin, taxonomical group, commercial class, group assigned by the STRUCTURE analysis and blast score values. [file 12284_2020_431_MOESM2_ESM.xlsx]

## Sheet: Field and GC evaluations
Additional File 2:Table_S1. List of accessions used in the study with their geographical origin, taxonomical group, commercial class, group assigned by the STRUCTURE analysis and blast score values.
In the "Field evaluation" and "GC evaluation", the haplotypes at the peak association markers are shown for each accession; the green allele confers a lower disease score. Green-shaded blast scores indicate resistance.
Accession name	Origin	Group	Commercial Class	Structure Group	Field evaluation, Blast score 1-9 (SES)	Growth chamber evaluation, Blast score 1-5
A201	USA	tropical japonica	Long B	k2	9	3.333
A301	USA	tropical japonica	Long B	k2	-	1
ADAIR	USA	tropical japonica	Long B	k2	6.5	3.33333
ADELAIDE_CHIAPPELLI	ITALY	temperate japonica	Long A	k1	8.5	4.66667
AGATA	ITALY	temperate japonica	Long A	k1	6.25	-
AGOSTANO	ITALY	temperate japonica	Long A	k1	9	3.66667
AIACE	ITALY	tropical japonica	Long A	k2	8	4
AKITAKOMACHI	JAPAN	temperate japonica	Round	k1	6.5	3.33333
ALAN	USA	tropical japonica	Long B	k2	4	1.66667
ALBATROS	ITALY	temperate japonica	-	admixed	-	3.33333
ALEXANDROS	GREECE	tropical japonica	Long B	k2	8.5	4
ALICE	ITALY	temperate japonica	Long A	k1	8.5	5
ALLORIO	ITALY	temperate japonica	Long A	k1	8.75	4.33333
ALPE	ITALY	temperate japonica	Long A	k1	9	4.33333
ALPHA	ITALY	temperate japonica	Long A	k1	6.75	4.33333
AMBRA	ITALY	temperate japonica	-	k1	-	3.33333
AMERICANO_1600	ITALY	temperate japonica	Round	k1	8.75	3.33333
ANSEATICO	ITALY	temperate japonica	Long A	admixed	9	4.33333
ANTARES	ITALY	temperate japonica	Long A	admixed	8	-
ANTONI	BULGARIA	temperate japonica	Long A	k1	9	4.66667
APOLLO	ITALY	tropical japonica	Long B	k2	5.25	1.33333
ARBORIO	ITALY	temperate japonica	Long A	k1	8.5	4.33333
ARGO	ITALY	temperate japonica	Medium	k1	7	4
ARIETE	ITALY	temperate japonica	Long A	k1	8	4
ARLESIENNE	FRANCE	temperate japonica	-	k1	-	2.33333
ARSENAL	ITALY	tropical japonica	Long B	k2	4.5	1.33333
ARTEMIDE	ITALY	tropical japonica	Long B	admixed	8.5	3.33333
ASIA	ITALY	aromatic	Long B	k2	3.75	1.33333
AUGUSTO	ITALY	temperate japonica	Long A	k1	5.75	4.33333
AUZGUSTA	HUNGARY	temperate japonica	-	k1	-	1.33333
BAHIA	SPAIN	temperate japonica	Medium	k1	9	3.66667
BAIXET	SPAIN	temperate japonica	Long A	k1	9	4.33333
BALDO	ITALY	temperate japonica	Long A	k1	7.75	3
BALILLA	ITALY	temperate japonica	Round	k1	9	4
BALZARETTI	ITALY	temperate japonica	Medium	k1	9	4.33333
BARAGGIA	ITALY	temperate japonica	Round	k1	8.75	4
BEIRAO	PORTUGAL	temperate japonica	Long A	k1	9	4
BELLE_PATNA	USA	tropical japonica	Long B	k2	9	3.66667
BENGAL	USA	temperate japonica	Long A	admixed	4	2.33333
BERTONE	ITALY	temperate japonica	Long A	k1	9	4.66667
BIANCA	ITALY	temperate japonica	Long A	k1	8.75	4
BOMBILLA	SPAIN	temperate japonica	Medium	k1	6.75	3.33333
BOMBON	SPAIN	temperate japonica	Medium	k1	9	-
BONNI	ITALY	temperate japonica	Long A	k1	9	3.66667
BRAZOS	USA	tropical japonica	Long A	k2	2.75	2.33333
BURMA	ITALY	tropical japonica	Long A	admixed	8	3.66667
CADET	ITALY	tropical japonica	Long B	k2	-	1
CALENDAL	FRANCE	temperate japonica	Long A	k1	8.75	4.33333
CALMOCHI_101	USA	temperate japonica	Medium	k1	8.75	4.66667
CAMPINO	PORTUGAL	temperate japonica	Medium	k1	8.75	5
CAPATAZ	SPAIN	temperate japonica	Long A	k1	9	4.66667
CARINA	BULGARIA	temperate japonica	Round	k1	3.5	2
CARIOCA	ITALY	tropical japonica	Long B	admixed	5.75	1.33333
CARMEN	ITALY	temperate japonica	Long A	k1	4.75	2.33333
CARNAROLI	ITALY	temperate japonica	Long A	k1	9	5
CARNISE	ITALY	temperate japonica	Long A	k1	9	-
CARRICO	PORTUGAL	temperate japonica	Round	k1	9	4.66667
CASTELMOCHI	ITALY	temperate japonica	Round	k1	5.75	3.33333
CENTAURO	ITALY	temperate japonica	Round	k1	5.5	3
CERVO	ITALY	temperate japonica	-	k1	-	1.33333
CHIPKA	BULGARIA	temperate japonica	Round	k1	8.25	5
CIGALON	FRANCE	temperate japonica	Medium	k1	8.5	4.33333
CINIA_40	CHILE	temperate japonica	Long A	k1	8.25	4.33333
CLOT	SPAIN	temperate japonica	Medium	k1	7.75	2.33333
CNA_4081	BRAZIL	indica	Long B	k2	2.25	1.33333
COCODRIE	USA	tropical japonica	Long B	k2	7.25	-
COLINA	SPAIN	temperate japonica	Round	k1	9	3
CORBETTA	ITALY	temperate japonica	Medium	k1	8.75	4
CRESO	ITALY	temperate japonica	Long A	k1	8	4
CRIPTO	ITALY	temperate japonica	Round	k1	6.25	3.33333
CRLB1	ITALY	tropical japonica	Long B	k2	-	3
CT36	COLOMBIA	temperate japonica	Long B	k1	5.25	2.66667
CT58	COLOMBIA	temperate japonica	Long A	k1	8.5	3.33333
DELFINO	ITALY	temperate japonica	Long A	k1	8.5	3.33333
DELLMONT	USA	tropical japonica	Long B	k2	3.5	-
DELLROSE	USA	tropical japonica	Long A	k2	3.5	1.33333
DIMITRA	GREECE	temperate japonica	Long A	k1	9	4.33333
DIXIEBELLE	USA	tropical japonica	Long A	k2	7	2
DOURADAO	BRAZIL	tropical japonica	Long A	k2	2.75	-
DRAGO	ITALY	temperate japonica	Long A	k1	3.75	-
DREW	USA	tropical japonica	Long B	k2	3.25	1
DUCATO	ITALY	temperate japonica	Round	k1	7.5	2.66667
EOLO	ITALY	tropical japonica	-	k2	-	3.66667
ERCOLE	ITALY	temperate japonica	Long A	k1	8.5	3.66667
ERMES	ITALY	tropical japonica	Long B	admixed	9	2.66667
ESCARLATE	PORTUGAL	temperate japonica	Round	k1	9	4.33333
ESTRELA	PORTUGAL	temperate japonica	Long A	admixed	6	2.66667
ESTRELA_IRRADIADO	PORTUGAL	temperate japonica	Long A	k1	-	3.66667
EUROPA	ITALY	temperate japonica	Long A	k1	8.75	4.66667
EUROSE	ITALY	temperate japonica	Long A	k1	8.25	4
EUROSIS	ITALY	temperate japonica	Long A	admixed	7.75	4
FAMILIA_181	PORTUGAL	temperate japonica	Long A	k1	9	4.33333
FAST	ITALY	tropical japonica	Long B	k2	4.25	-
FIDJI	PHILIPPINES	tropical japonica	Long B	admixed	3.75	1.66667
FLIPPER	ITALY	temperate japonica	Long B	k1	8.5	4
FORTUNA	ITALY	tropical japonica	Long A	admixed	3.75	2
FRAGRANCE	ITALY	aromatic	Long B	k2	3.25	2
FRANCES	SPAIN	temperate japonica	Medium	k1	7.25	-
FULGENTE	ITALY	temperate japonica	Medium	k1	7.25	2.66667
GALILEO	ITALY	temperate japonica	Long A	k1	8.25	4
GANGE	ITALY	tropical japonica	Long B	k2	4.5	-
GARDE_SADRI	TURKEY	temperate japonica	Long A	k1	9	4.66667
GHIBLI	ITALY	temperate japonica	-	k1	-	3.33333
GIADA	ITALY	tropical japonica	Long B	k2	5.75	2
GIANO	ITALY	tropical japonica	Long B	admixed	7	2
GIGANTE_VERCELLI	ITALY	temperate japonica	Long A	k1	2.5	2
GIOVANNI_MARCHETTI	ITALY	temperate japonica	Medium	k1	6.5	2.66667
GITANO	ITALY	temperate japonica	Long A	k1	8.5	-
GIZA_177	EGYPT	temperate japonica	Medium	k1	3	2.66667
GIZA_178	EGYPT	indica	Round	k2	3	2
GLADIO	ITALY	tropical japonica	Long B	k2	8.5	3.66667
GLORIA	AUSTRALIA	temperate japonica	Long A	k1	8.25	-
GOOLARAH	FRANCE	tropical japonica	Long B	k2	7.75	-
GRAAL	FRANCE	tropical japonica	Long B	admixed	5.5	1.66667
GRALDO	ITALY	tropical japonica	Long B	admixed	4.25	1.33333
GREGGIO	ITALY	temperate japonica	Long A	k1	9	-
GREPPI	ITALY	tropical japonica	Round	admixed	4	3
GRITNA	ITALY	temperate japonica	Long A	k1	9	4.33333
GUADIAMAR	SPAIN	temperate japonica	Medium	k1	9	4.33333
GZ6296	EGYPT	indica	Long A	k2	2	1.33333
GZ8367	EGYPT	temperate japonica	Round	k1	4.5	1.66667
HANDAO_11	CHINA	temperate japonica	Round	k1	3.75	1.66667
HANDAO_297	CHINA	temperate japonica	Round	k1	3.75	1.66667
HAREM	PORTUGAL	temperate japonica	Long A	k1	9	5
HARRA	AUSTRALIA	temperate japonica	Round	k1	9	4.66667
IAC32_52	BRAZIL	tropical japonica	Long B	k2	3.25	1.66667
IBO_380-33	PORTUGAL	temperate japonica	Long A	k1	9	3.66667
IBO_400	PORTUGAL	temperate japonica	Long A	k1	9	3.66667
IR64	PHILIPPINES	indica	Long B	k2	1.75	-
ITALMOCHI	ITALY	temperate japonica	Medium	k1	8.25	4.66667
ITALPATNA_48	ITALY	temperate japonica	Long A	k1	9	4
ITALPATNAxMILYANG	PORTUGAL	temperate japonica	Long A	admixed	8.25	4
JACINTO	USA	tropical japonica	Long A	k2	8.5	3.33333
JEFFERSON	USA	tropical japonica	Long A	k2	1.5	1
JUBILIENI	BULGARIA	temperate japonica	Round	k1	7.75	-
KARNAK	ITALY	temperate japonica	Long A	k1	9	4
KATY	USA	tropical japonica	-	k2	-	4
KING	ITALY	tropical japonica	Long B	k2	7.75	3.33333
KORAL	ITALY	temperate japonica	Long A	k1	7.25	2.33333
KRYSTALLINO	ITALY	temperate japonica	Round	k1	2.25	-
KULON	RUSSIA	temperate japonica	Long A	k1	8.75	2.66667
L201	USA	tropical japonica	Long B	k2	8.25	3.66667
L202	USA	tropical japonica	Long B	k2	8.5	3.66667
L204	USA	tropical japonica	Long B	k2	8	4.66667
L205	USA	tropical japonica	Long B	k2	8.5	4
LACASSINE	USA	tropical japonica	Long B	k2	3	1
LADY_WRIGHT	USA	tropical japonica	Medium	admixed	3.5	1.33333
LAGRUE	USA	tropical japonica	Long A	k2	7.75	3.33333
LAMONE	ITALY	tropical japonica	Long B	k2	7	1.66667
LENCINO	ITALY	temperate japonica	Round	k1	9	3.66667
LIDO	ITALY	temperate japonica	Medium	k1	9	3.33333
LOMELLINO	ITALY	temperate japonica	Medium	k1	6.25	3.33333
LORD	ITALY	temperate japonica	Long A	k1	8.25	4
LOTO	ITALY	temperate japonica	Long A	k1	8.5	4
LUCERO	ITALY	temperate japonica	Round	k1	9	4.33333
LUNA	USA	temperate japonica	Medium	k1	9	4.66667
LUSITO_IRRADIADO	PORTUGAL	temperate japonica	Long A	k1	8.5	4
LUXOR	ITALY	temperate japonica	Long A	k1	9	3.66667
M202	USA	temperate japonica	Medium	k1	9	4.33333
M203	USA	temperate japonica	Long A	k1	9	3.66667
M204	USA	temperate japonica	Long A	k1	9	4.33333
M6	ITALY	temperate japonica	Long A	k1	9	3.33333
MAIORAL	PORTUGAL	temperate japonica	Long A	admixed	9	5
MANTOVA	ITALY	temperate japonica	Long A	k1	8.5	5
MARATELLI	ITALY	temperate japonica	Medium	k1	9	4.66667
MARENY	SPAIN	temperate japonica	Long A	k1	8.25	2.66667
MARTE	ITALY	temperate japonica	Round	k1	5	2
MAYBELLE	USA	tropical japonica	Long B	k2	8.25	3.66667
MECO	FRANCE	temperate japonica	Long A	admixed	6	-
MEDUSA	ITALY	temperate japonica	-	k2	3.25	-
MEJANES	FRANCE	temperate japonica	Long B	admixed	7.75	3.66667
MELAS	GREECE	temperate japonica	Long B	k1	9	4
MERLE	FRANCE	indica	Long B	k2	5.75	3.66667
MIARA	ITALY	temperate japonica	Long B	k1	7.5	3.33333
MILEV_21	BULGARIA	temperate japonica	Round	k1	9	5
MOLO	ITALY	temperate japonica	Long A	k1	9	3
MONTICELLI	ITALY	temperate japonica	Medium	k1	9	5
MUGA	PORTUGAL	temperate japonica	Round	k1	9	4.66667
MUSA	ITALY	temperate japonica	Long A	k1	7.25	-
NANO	ITALY	temperate japonica	Round	admixed	4.5	2
NEMBO	ITALY	temperate japonica	Long A	k1	7.5	4.33333
NILO	ITALY	temperate japonica	Long A	k1	9	4.66667
NOVARA	ITALY	temperate japonica	Medium	k1	8.75	5
OLCENENGO	ITALY	temperate japonica	Long A	k1	6.25	3
OLYMPIADA	GREECE	indica	Long B	k2	3.5	1
ONICE	ITALY	temperate japonica	Long A	k1	5.25	-
OPALE	ITALY	temperate japonica	Long A	k1	6	-
ORIGINARIO	ITALY	temperate japonica	Round	k1	8.5	5
ORIONE	ITALY	temperate japonica	Long A	k1	9	4.66667
OSCARxSUWEON	PORTUGAL	temperate japonica	Long A	admixed	6.5	3.33333
OSTIGLIA	ITALY	temperate japonica	Round	k1	9	5
OTA	PORTUGAL	temperate japonica	Long A	k1	9	4.66667
P6	ITALY	temperate japonica	Medium	k1	9	4.66667
PADANO	ITALY	temperate japonica	Long A	k1	9	4
PANDA	ITALY	tropical japonica	Long B	admixed	4.5	1.66667
PECOS	USA	tropical japonica	Medium	admixed	3.25	2
PEGONIL	SPAIN	temperate japonica	Medium	k1	9	4.66667
PELDE	AUSTRALIA	temperate japonica		k1	9	4
PERLA	ITALY	temperate japonica	Round	k1	5	2.33333
PIEMONTE	ITALY	temperate japonica	Long A	k1	9	3.33333
PIERINA_MARCHETTI	ITALY	temperate japonica	Long A	k1	8.5	4
PLOVDIV_22	BULGARIA	temperate japonica	Long A	k1	8	3.66667
PLOVDIV_24	BULGARIA	temperate japonica	Round	k1	7.25	3.33333
PLUS	ITALY	tropical japonica	Long B	k2	4	1
PREVER	ITALY	tropical japonica	Long B	admixed	4.75	1
PROMETEO	ITALY	temperate japonica	Medium	k1	5.5	2.33333
PUNTAL	SPAIN	tropical japonica	Long B	k2	5	1.33333
RANGHINO	ITALY	temperate japonica	Round	k1	9	4.66667
RAZZA_77	ITALY	temperate japonica	Medium	k1	8.75	3.33333
RB_GAMMA	-	temperate japonica	-	k1	-	4
REDI	ITALY	temperate japonica	Long A	k1	9	3.66667
REXMONT	USA	tropical japonica	Long B	k2	7.75	3
RIBE	ITALY	temperate japonica	Long A	k1	9	4.33333
RIBE_JAUNE	-	temperate japonica	-	k1	-	3.66667
RINALDO_BERSANI	ITALY	temperate japonica	Long A	k1	9	4
RINGO	ITALY	temperate japonica	Long A	k1	9	4.33333
RIZZOTTO_51_1	ITALY	temperate japonica	Long A	k1	9	3.66667
ROBBIO_SEL1	ITALY	temperate japonica	Long A	k1	9	4.66667
RODEO	ITALY	temperate japonica	Long A	k1	6.25	3
RODINA	BULGARIA	temperate japonica	Round	k1	3.5	2.66667
ROMA	ITALY	temperate japonica	Long A	k1	9	4.33333
RONALDO	ITALY	tropical japonica	Long A	admixed	6.75	3.33333
RONCAROLO	ITALY	temperate japonica	Medium	k1	9	-
RONCOLO	ITALY	temperate japonica	Medium	k1	9	4.66667
ROTUNDUS	HUNGARY	temperate japonica	Long A	k1	9	4.33333
ROXANI	GREECE	temperate japonica	Long A	k1	9	4.33333
RPC_12	CHINA	temperate japonica	Round	k1	4.5	1.66667
RUBI	PORTUGAL	temperate japonica	Long A	k1	9	-
RUBIDIO	PORTUGAL	temperate japonica	Long A	k1	-	3.5
RUBINO	ITALY	temperate japonica	Round	k1	9	4.33333
RUSSO	ITALY	temperate japonica		k1	9	3.66667
S101	USA	temperate japonica	Medium	k1	9	-
S102	USA	temperate japonica	Medium	k1	9	3.33333
S102_2	USA	temperate japonica	Medium	k1	9	5
SAEDINENIE	BULGARIA	temperate japonica	Long A	k1	8.25	4.33333
SAFARI	PORTUGAL	temperate japonica	Long A	k1	9	5
SAGRES	PORTUGAL	temperate japonica	Long A	k1	9	4.33333
SAKHA_102	EGYPT	temperate japonica	Medium	k1	4	2.33333
SAKHA_103	EGYPT	temperate japonica	Round	k1	2.75	1
SALOIO	PORTUGAL	temperate japonica	Long B	k1	8.25	4.66667
SALVO	ITALY	tropical japonica	Long B	admixed	3.25	1
SAMBA	ITALY	tropical japonica	Long A	admixed	4.5	2
SANDOCA	PORTUGAL	temperate japonica	Long B	k1	9	4
SANDORA	HUNGARY	temperate japonica	Long A	k1	9	4
SANT_ANDREA	ITALY	temperate japonica	Long A	k1	8.75	4.33333
SANTERNO	ITALY	temperate japonica	Long B	admixed	8	3
SATURNO	ITALY	tropical japonica	Long B	k2	5.5	1.66667
SAVIO	ITALY	temperate japonica	Long B	k1	8.5	4.33333
SCIROCCO	ITALY	temperate japonica	Medium	k1	-	4
SCUDO	ITALY	tropical japonica	Long B	k2	8.5	3.66667
SELENIO	ITALY	temperate japonica	Round	k1	6.5	1.66667
SELN_244A	AUSTRALIA	temperate japonica	Medium	k1	4.25	3.33333
SENATORE_NOVELLI	ITALY	temperate japonica	Long A	k1	8.75	4.33333
SENIA	SPAIN	temperate japonica	Medium	k1	9	3
SEQUIAL	SPAIN	temperate japonica	Medium	k1	-	3.66667
SESIA	ITALY	temperate japonica	Long A	k1	8.75	3.66667
SESIAMOCHI	ITALY	temperate japonica	Long A - Round	k1	9	4.33333
SETANTUNO	PORTUGAL	temperate japonica	Round	k1	9	5
SFERA	ITALY	temperate japonica	Round	k1	8.5	-
SHANGHAI	CHINA	aus	Long A	k2	4	2
SHSS_381	SPAIN	temperate japonica	Long A	k1	9	3
SILLA	ITALY	temperate japonica	Long A	k1	9	3
SIRIO	ITALY	tropical japonica	Long A	k2	9	-
SIS_R215	ITALY	tropical japonica	Long A	k2	7.5	3.33333
SLAVA	BULGARIA	temperate japonica	Medium	k1	8.75	4.66667
SMERALDO	ITALY	temperate japonica	Long A	k1	9	4.33333
SOURE	PORTUGAL	temperate japonica	Long A	k1	9	4
SPRINT	ITALY	tropical japonica	Long B	k2	8.75	3.66667
SR_113	SPAIN	temperate japonica	Long A	k1	8.5	2.66667
STRELLA	ITALY	temperate japonica	Long A	k1	5.25	3.66667
SUPER	PORTUGAL	temperate japonica	Long A	k1	9	4
T757	INDIA	temperate japonica	Long A	k1	8.75	5
TAICHUNG_65	THAILAND	temperate japonica	Long A	k1	9	3.66667
TEA	ITALY	temperate japonica	Medium	k1	-	4.33333
TEJO	ITALY	temperate japonica	Long A	admixed	7.25	3.33333
TEQING	CHINA	indica	Long B	k2	2	1
TEXMONT	USA	tropical japonica	Long A	k2	7.75	2.33333
THAIBONNET	ITALY	tropical japonica	Long B	k2	8.5	2.66667
THAIPERLA	-	temperate japonica	Round	k1	8.5	4
TITANIO	ITALY	temperate japonica	Long A	k2	-	2.33333
TOPAZIO	ITALY	temperate japonica	Medium	k1	9	5
TORIO	PORTUGAL	temperate japonica	Long A	k1	9	3.33333
ULISSE	ITALY	temperate japonica	Long A	k1	8.25	3.66667
ULLAL	SPAIN	temperate japonica	Round	k1	7.25	-
UPLA_32	ARGENTINA	tropical japonica	Long B	k2	3.5	1
UPLA_63	ARGENTINA	tropical japonica	Long B	admixed	6.75	3.33333
UPLA_64	ARGENTINA	tropical japonica	Long B	admixed	-	1.33333
UPLA_66	ARGENTINA	tropical japonica	Long B	admixed	7.5	3.66667
UPLA_68	ARGENTINA	tropical japonica	Long B	k2	8.5	3.66667
UPLA_75	ARGENTINA	tropical japonica	Long B	admixed	6.5	1.33333
UPLA_77	ARGENTINA	tropical japonica	Long B	admixed	4.75	2
UPLA_80	ARGENTINA	tropical japonica	Long B	admixed	5.25	2
UPLA_91	ARGENTINA	tropical japonica	Long B	k2	4.25	1.66667
VALTEJO	PORTUGAL	temperate japonica	Round	k1	4.5	2.33333
VARIETA_16	-	temperate japonica	-	k1	-	3
VELA	ITALY	temperate japonica	Long A	k1	8.25	2.33333
VENERE	ITALY	temperate japonica	Long B	k1	3	1.66667
VENERIA	ITALY	temperate japonica	Long A	k1	9	4.66667
VIALE	ITALY	temperate japonica	Long A	k1	4.25	1.66667
VIALONE NERO	ITALY	temperate japonica	Round	k1	8.75	-
VIALONE_190	ITALY	temperate japonica	Medium	k1	8.75	4.33333
VIALONE_NANO	ITALY	temperate japonica	Medium	k1	9	4
VICTORIA	ARGENTINA	temperate japonica	Round	k1	5.5	2.33333
VIRGO	ITALY	temperate japonica	Medium	k1	1	1.33333
VOLANO	ITALY	temperate japonica	Long A	k1	8.75	4
VULCANO	ITALY	temperate japonica	Long A	k1	5	-
XIANGOU2	CHINA	tropical japonica	Medium	admixed	7.25	-
YRM_6_2	AUSTRALIA	temperate japonica	Medium	k1	9	4
ZENA	ITALY	tropical japonica	Long B	k2	6.75	-
ZENITH	USA	tropical japonica	Medium	admixed	3.5	1.66667
ZHENSHANG_97	CHINA	indica	-	k2	2.25	1.66667
				39

## Sheet: Field evaluation
Accession name	Origin	Group	Commercial Class	Structure Group	Field evaluation, Blast score 1-9 (SES)	Growth chamber evaluation, Blast score 1-5		S1_32855693_BRF01	S4_31566281_BRF04	S6_10184497_BRF06-1	S6_29136506_BRF06-2	S7_23126442_BRF07	S10_14442878_BRF10	S11_27464620_BRF11-1	S11_28957771_BRF11-2	S1_32855693	S4_31566281	S6_10184497	S6_29136506	S7_23126442	S10_14442878	S11_27464620	S11_28957771		R alleles
VIRGO	ITALY	temperate japonica	Medium	k1	1	1.33333		G	T	A	A	G	G	C	T	x		x		x				3	0.230769	0.230769	R alleles (median)
JEFFERSON	USA	tropical japonica	Long A	k2	1.5	1		A	G	A	A	A	G	T	G		x	x				x	x	4	0.307692	0.0769231	min
IR64	PHILIPPINES	indica	Long B	k2	1.75	-		A	G	N	G	A	G	C	G		x		x				x	3	0.230769	0.307692	max
GZ6296	EGYPT	indica	Long A	k2	2	1.33333		A	G	N	G	A	G	C	G		x		x				x	3	0.230769
TEQING	CHINA	indica	Long B	k2	2	1		A	G	C	G	A	G	C	G		x		x				x	3	0.230769
CNA_4081	BRAZIL	indica	Long B	k2	2.25	1.33333		A	G	C	G	A	G	C	G		x		x				x	3	0.230769
KRYSTALLINO	ITALY	temperate japonica	Round	k1	2.25	-		G	G	C	A	A	A	C	T	x	x				x			3	0.230769
ZHENSHANG_97	CHINA	indica	-	k2	2.25	1.66667		A	G	C	G	A	G	T	G		x		x			x	x	4	0.307692
GIGANTE_VERCELLI	ITALY	temperate japonica	Long A	k1	2.5	2		G	G	C	A	A	A	C	T	x	x				x			3	0.230769
BRAZOS	USA	tropical japonica	Long A	k2	2.75	2.33333		A	G	C	G	A	G	T	G		x		x			x	x	4	0.307692
DOURADAO	BRAZIL	tropical japonica	Long A	k2	2.75	-		N	G	N	A	A	G	C	T		x							1	0.0769231
SAKHA_103	EGYPT	temperate japonica	Round	k1	2.75	1		N	T	A	A	G	A	C	G			x		x	x		x	4	0.307692
GIZA_177	EGYPT	temperate japonica	Medium	k1	3	2.66667		G	T	A	A	G	A	C	T	x		x		x	x			4	0.307692
GIZA_178	EGYPT	indica	Round	k2	3	2		A	G	C	G	A	G	C	G		x		x				x	3	0.230769
LACASSINE	USA	tropical japonica	Long B	k2	3	1		A	T	C	G	A	G	T	G				x			x	x	3	0.230769
VENERE	ITALY	temperate japonica	Long B	k1	3	1.66667		N	T	C	A	G	G	C	T					x				1	0.0769231
DREW	USA	tropical japonica	Long B	k2	3.25	1		A	T	C	A	A	G	C	T									0	0	0.0769231	R alleles (median)
FRAGRANCE	ITALY	aromatic	Long B	k2	3.25	2		A	G	C	G	A	G	T	T		x		x			x		3	0.230769	0	min
IAC32_52	BRAZIL	tropical japonica	Long B	k2	3.25	1.66667		A	G	A	A	A	G	C	T		x	x						2	0.153846	0.384615	max
MEDUSA	ITALY	temperate japonica	-	k2	3.25	-		A	G	C	G	A	G	C	G		x		x				x	3	0.230769
PECOS	USA	tropical japonica	Medium	admixed	3.25	2		G	G	C	A	A	G	C	T	x	x							2	0.153846
SALVO	ITALY	tropical japonica	Long B	admixed	3.25	1		A	T	C	A	A	G	T	G							x	x	2	0.153846
CARINA	BULGARIA	temperate japonica	Round	k1	3.5	2		A	G	C	A	A	G	C	G		x						x	2	0.166667
DELLMONT	USA	tropical japonica	Long B	k2	3.5	-		A	T	C	A	A	G	T	G							x	x	2	0.153846
DELLROSE	USA	tropical japonica	Long A	k2	3.5	1.33333		A	T	C	A	A	G	T	G							x	x	2	0.153846
LADY_WRIGHT	USA	tropical japonica	Medium	admixed	3.5	1.33333		A	G	A	A	A	G	C	T		x	x						2	0.153846
OLYMPIADA	GREECE	indica	Long B	k2	3.5	1		A	T	C	G	A	G	C	G				x				x	2	0.153846
RODINA	BULGARIA	temperate japonica	Round	k1	3.5	2.66667		A	G	C	G	A	G	C	T		x		x					2	0.153846
UPLA_32	ARGENTINA	tropical japonica	Long B	k2	3.5	1		A	T	C	A	A	G	T	G							x	x	2	0.153846
ZENITH	USA	tropical japonica	Medium	admixed	3.5	1.66667		A	G	A	A	A	G	C	T		x	x						2	0.153846
ASIA	ITALY	aromatic	Long B	k2	3.75	1.33333		A	G	C	G	A	G	T	T		x		x			x		3	0.230769
DRAGO	ITALY	temperate japonica	Long A	k1	3.75	-		A	T	A	A	A	G	C	T			x						1	0.0769231
FIDJI	PHILIPPINES	tropical japonica	Long B	admixed	3.75	1.66667		N	T	C	G	A	G	T	T				x			x		2	0.153846
FORTUNA	ITALY	tropical japonica	Long A	admixed	3.75	2		A	G	C	A	A	G	C	T		x							1	0.0833333
HANDAO_11	CHINA	temperate japonica	Round	k1	3.75	1.66667		N	T	C	A	A	G	C	T									0	0
HANDAO_297	CHINA	temperate japonica	Round	k1	3.75	1.66667		N	T	C	G	A	A	C	T				x		x			2	0.153846
ALAN	USA	tropical japonica	Long B	k2	4	1.66667		A	T	C	A	A	G	T	G							x	x	2	0.153846
BENGAL	USA	temperate japonica	Long A	admixed	4	2.33333		A	T	N	A	A	A	C	T						x			1	0.0769231
GREPPI	ITALY	tropical japonica	Round	admixed	4	3		G	T	N	A	A	G	C	T	x								1	0.0769231
PLUS	ITALY	tropical japonica	Long B	k2	4	1		A	T	C	A	A	G	T	G							x	x	2	0.153846
SAKHA_102	EGYPT	temperate japonica	Medium	k1	4	2.33333		A	T	A	A	G	A	C	G			x		x	x		x	4	0.307692
SHANGHAI	CHINA	aus	Long A	k2	4	2		A	G	C	G	A	G	C	G		x		x				x	3	0.230769
FAST	ITALY	tropical japonica	Long B	k2	4.25	-		A	T	N	A	A	G	T	G							x	x	2	0.153846
GRALDO	ITALY	tropical japonica	Long B	admixed	4.25	1.33333		A	T	C	A	A	G	T	G							x	x	2	0.153846
SELN_244A	AUSTRALIA	temperate japonica	Medium	k1	4.25	3.33333		A	G	C	G	A	A	C	T		x		x		x			3	0.230769
UPLA_91	ARGENTINA	tropical japonica	Long B	k2	4.25	1.66667		A	T	N	A	A	A	T	G						x	x	x	3	0.230769
VIALE	ITALY	temperate japonica	Long A	k1	4.25	1.66667		G	T	C	A	A	G	C	T	x								1	0.0769231
ARSENAL	ITALY	tropical japonica	Long B	k2	4.5	1.33333		A	T	A	A	A	G	T	G			x				x	x	3	0.230769
GANGE	ITALY	tropical japonica	Long B	k2	4.5	-		A	T	C	A	A	G	C	G								x	1	0.0769231
GZ8367	EGYPT	temperate japonica	Round	k1	4.5	1.66667		N	T	C	G	G	A	T	G				x	x	x	x	x	5	0.384615
NANO	ITALY	temperate japonica	Round	admixed	4.5	2		A	T	A	A	A	G	C	T			x						1	0.0769231
PANDA	ITALY	tropical japonica	Long B	admixed	4.5	1.66667		A	T	A	G	A	G	C	T			x	x					2	0.153846
RPC_12	CHINA	temperate japonica	Round	k1	4.5	1.66667		A	T	C	A	G	A	C	G					x	x		x	3	0.230769
SAMBA	ITALY	tropical japonica	Long A	admixed	4.5	2		A	T	A	A	A	G	C	T			x						1	0.0769231
VALTEJO	PORTUGAL	temperate japonica	Round	k1	4.5	2.33333		A	T	A	G	A	G	C	T			x	x					2	0.153846
CARMEN	ITALY	temperate japonica	Long A	k1	4.75	2.33333		A	T	A	A	A	G	C	T			x						1	0.0769231
PREVER	ITALY	tropical japonica	Long B	admixed	4.75	1		A	T	C	A	A	G	T	G							x	x	2	0.153846
UPLA_77	ARGENTINA	tropical japonica	Long B	admixed	4.75	2		A	T	N	G	A	G	C	T				x					1	0.0769231
MARTE	ITALY	temperate japonica	Round	k1	5	2		A	T	C	G	G	A	C	G				x	x	x		x	4	0.333333
PERLA	ITALY	temperate japonica	Round	k1	5	2.33333		G	T	C	A	N	N	C	T	x								1	0.0769231
PUNTAL	SPAIN	tropical japonica	Long B	k2	5	1.33333		A	T	C	A	A	G	T	G							x	x	2	0.153846
VULCANO	ITALY	temperate japonica	Long A	k1	5	-		A	T	C	G	G	G	C	T				x	x				2	0.153846
APOLLO	ITALY	tropical japonica	Long B	k2	5.25	1.33333		A	T	C	A	A	A	C	G						x		x	2	0.153846
CT36	COLOMBIA	temperate japonica	Long B	k1	5.25	2.66667		A	T	C	A	A	G	C	T									0	0
ONICE	ITALY	temperate japonica	Long A	k1	5.25	-		A	T	C	A	A	A	C	T						x			1	0.0769231
STRELLA	ITALY	temperate japonica	Long A	k1	5.25	3.66667		A	T	C	A	A	G	C	T									0	0
UPLA_80	ARGENTINA	tropical japonica	Long B	admixed	5.25	2		A	T	N	G	A	G	C	T				x					1	0.0769231
CENTAURO	ITALY	temperate japonica	Round	k1	5.5	3		N	T	C	G	A	G	C	G				x				x	2	0.153846
GRAAL	FRANCE	tropical japonica	Long B	admixed	5.5	1.66667		A	T	A	A	A	A	C	T			x			x			2	0.153846
PROMETEO	ITALY	temperate japonica	Medium	k1	5.5	2.33333		G	T	C	A	A	A	C	T	x					x			2	0.153846
SATURNO	ITALY	tropical japonica	Long B	k2	5.5	1.66667		A	T	A	A	A	G	C	T			x						1	0.0833333
VICTORIA	ARGENTINA	temperate japonica	Round	k1	5.5	2.33333		G	T	C	A	G	A	C	T	x				x	x			3	0.230769
AUGUSTO	ITALY	temperate japonica	Long A	k1	5.75	4.33333		A	T	A	G	A	G	C	T			x	x					2	0.153846
CARIOCA	ITALY	tropical japonica	Long B	admixed	5.75	1.33333		A	T	A	A	A	G	C	T			x						1	0.0769231
CASTELMOCHI	ITALY	temperate japonica	Round	k1	5.75	3.33333		N	T	C	A	G	G	C	T					x				1	0.0769231
GIADA	ITALY	tropical japonica	Long B	k2	5.75	2		A	T	N	G	A	G	C	T				x					1	0.0769231
MERLE	FRANCE	indica	Long B	k2	5.75	3.66667		A	T	C	G	A	G	C	G				x				x	2	0.153846
ESTRELA	PORTUGAL	temperate japonica	Long A	admixed	6	2.66667		A	T	A	A	A	G	C	T			x						1	0.0769231
MECO	FRANCE	temperate japonica	Long A	admixed	6	-		A	T	N	A	A	G	C	T									0	0
OPALE	ITALY	temperate japonica	Long A	k1	6	-		A	T	C	A	A	A	C	T						x			1	0.0769231
AGATA	ITALY	temperate japonica	Long A	k1	6.25	-		N	T	C	A	G	G	C	T					x				1	0.0769231
CRIPTO	ITALY	temperate japonica	Round	k1	6.25	3.33333		A	T	C	A	A	G	C	T									0	0
LOMELLINO	ITALY	temperate japonica	Medium	k1	6.25	3.33333		N	T	C	A	A	A	C	T						x			1	0.0833333
OLCENENGO	ITALY	temperate japonica	Long A	k1	6.25	3		A	G	C	A	A	A	C	T		x				x			2	0.153846
RODEO	ITALY	temperate japonica	Long A	k1	6.25	3		A	T	A	A	A	A	C	T			x			x			2	0.153846
ADAIR	USA	tropical japonica	Long B	k2	6.5	3.33333		A	T	C	A	A	G	T	G							x	x	2	0.153846
AKITAKOMACHI	JAPAN	temperate japonica	Round	k1	6.5	3.33333		G	T	C	A	A	A	C	T	x					x			2	0.153846
GIOVANNI_MARCHETTI	ITALY	temperate japonica	Medium	k1	6.5	2.66667		G	T	C	A	A	G	C	T	x								1	0.0769231
OSCARxSUWEON	PORTUGAL	temperate japonica	Long A	admixed	6.5	3.33333		N	T	C	A	A	G	C	T									0	0
SELENIO	ITALY	temperate japonica	Round	k1	6.5	1.66667		G	T	C	A	A	G	C	T	x								1	0.0769231
UPLA_75	ARGENTINA	tropical japonica	Long B	admixed	6.5	1.33333		A	T	N	G	A	A	C	G				x		x		x	3	0.230769
ALPHA	ITALY	temperate japonica	Long A	k1	6.75	4.33333		A	T	A	G	A	A	C	T			x	x		x			3	0.230769
BOMBILLA	SPAIN	temperate japonica	Medium	k1	6.75	3.33333		A	G	C	G	A	G	C	T		x		x					2	0.166667
RONALDO	ITALY	tropical japonica	Long A	admixed	6.75	3.33333		A	T	C	A	A	G	C	T									0	0
UPLA_63	ARGENTINA	tropical japonica	Long B	admixed	6.75	3.33333		A	T	C	A	A	G	T	T							x		1	0.0769231
ZENA	ITALY	tropical japonica	Long B	k2	6.75	-		A	T	C	A	A	G	C	T									0	0
ARGO	ITALY	temperate japonica	Medium	k1	7	4		A	T	C	G	A	G	C	T				x					1	0.0769231
DIXIEBELLE	USA	tropical japonica	Long A	k2	7	2		A	T	C	G	A	G	C	T				x					1	0.0769231
GIANO	ITALY	tropical japonica	Long B	admixed	7	2		A	T	C	A	A	G	C	G								x	1	0.0769231
LAMONE	ITALY	tropical japonica	Long B	k2	7	1.66667		A	T	C	G	A	G	C	T				x					1	0.0769231
COCODRIE	USA	tropical japonica	Long B	k2	7.25	-		A	T	N	G	A	G	C	T				x					1	0.0769231
FRANCES	SPAIN	temperate japonica	Medium	k1	7.25	-		A	T	C	A	G	A	C	T					x	x			2	0.153846
FULGENTE	ITALY	temperate japonica	Medium	k1	7.25	2.66667		A	T	A	G	A	A	C	T			x	x		x			3	0.230769
KORAL	ITALY	temperate japonica	Long A	k1	7.25	2.33333		A	T	C	A	A	A	C	T						x			1	0.0769231
MUSA	ITALY	temperate japonica	Long A	k1	7.25	-		A	T	C	A	A	A	C	T						x			1	0.0769231
PLOVDIV_24	BULGARIA	temperate japonica	Round	k1	7.25	3.33333		A	T	C	A	A	A	C	T						x			1	0.0833333
TEJO	ITALY	temperate japonica	Long A	admixed	7.25	3.33333		A	T	C	A	A	G	C	T									0	0
ULLAL	SPAIN	temperate japonica	Round	k1	7.25	-		A	T	C	G	A	G	C	T				x					1	0.0769231
XIANGOU2	CHINA	tropical japonica	Medium	admixed	7.25	-		A	T	C	G	A	G	C	T				x					1	0.0833333
DUCATO	ITALY	temperate japonica	Round	k1	7.5	2.66667		G	T	C	A	A	A	C	T	x					x			2	0.153846
MIARA	ITALY	temperate japonica	Long B	k1	7.5	3.33333		N	T	C	A	A	G	C	T									0	0
NEMBO	ITALY	temperate japonica	Long A	k1	7.5	4.33333		A	T	C	A	A	A	C	T						x			1	0.0769231
SIS_R215	ITALY	tropical japonica	Long A	k2	7.5	3.33333		A	T	C	A	A	A	C	T						x			1	0.0769231
UPLA_66	ARGENTINA	tropical japonica	Long B	admixed	7.5	3.66667		A	T	C	G	A	G	T	T				x			x		2	0.153846
BALDO	ITALY	temperate japonica	Long A	k1	7.75	3		A	T	C	G	A	G	C	T				x					1	0.0769231
CLOT	SPAIN	temperate japonica	Medium	k1	7.75	2.33333		A	T	C	G	A	A	C	T				x		x			2	0.153846
EUROSIS	ITALY	temperate japonica	Long A	admixed	7.75	4		A	T	C	A	A	G	C	T									0	0
GOOLARAH	FRANCE	tropical japonica	Long B	k2	7.75	-		A	T	C	G	A	G	C	T				x					1	0.0833333
JUBILIENI	BULGARIA	temperate japonica	Round	k1	7.75	-		N	T	C	G	G	G	C	T				x	x				2	0.153846
KING	ITALY	tropical japonica	Long B	k2	7.75	3.33333		A	T	C	G	A	G	C	T				x					1	0.0769231
LAGRUE	USA	tropical japonica	Long A	k2	7.75	3.33333		A	T	C	A	A	G	C	T									0	0
MEJANES	FRANCE	temperate japonica	Long B	admixed	7.75	3.66667		A	T	C	A	A	G	C	T									0	0
REXMONT	USA	tropical japonica	Long B	k2	7.75	3		A	T	C	A	A	G	C	T									0	0
TEXMONT	USA	tropical japonica	Long A	k2	7.75	2.33333		A	T	C	A	A	G	C	T									0	0
AIACE	ITALY	tropical japonica	Long A	k2	8	4		A	T	C	A	A	A	C	T						x			1	0.0769231
ANTARES	ITALY	temperate japonica	Long A	admixed	8	-		A	T	C	A	A	A	C	T						x			1	0.0769231
ARIETE	ITALY	temperate japonica	Long A	k1	8	4		A	T	C	A	A	A	C	T						x			1	0.0769231
BURMA	ITALY	tropical japonica	Long A	admixed	8	3.66667		A	T	C	G	A	G	C	T				x					1	0.0769231
CRESO	ITALY	temperate japonica	Long A	k1	8	4		A	T	C	A	A	G	C	T									0	0
L204	USA	tropical japonica	Long B	k2	8	4.66667		A	T	C	G	A	A	C	T				x		x			2	0.153846
PLOVDIV_22	BULGARIA	temperate japonica	Long A	k1	8	3.66667		A	T	C	G	A	A	C	T				x		x			2	0.153846
SANTERNO	ITALY	temperate japonica	Long B	admixed	8	3		N	T	C	A	A	G	C	T									0	0
CHIPKA	BULGARIA	temperate japonica	Round	k1	8.25	5		A	T	C	G	A	A	C	T				x		x			2	0.153846
CINIA_40	CHILE	temperate japonica	Long A	k1	8.25	4.33333		A	T	C	A	A	A	C	T						x			1	0.0769231
EUROSE	ITALY	temperate japonica	Long A	k1	8.25	4		A	T	C	A	A	G	C	T									0	0
GALILEO	ITALY	temperate japonica	Long A	k1	8.25	4		A	T	C	G	A	G	C	T				x					1	0.0769231
GLORIA	AUSTRALIA	temperate japonica	Long A	k1	8.25	-		A	T	C	G	A	G	C	T				x					1	0.0769231
ITALMOCHI	ITALY	temperate japonica	Medium	k1	8.25	4.66667		A	T	C	A	A	A	C	T						x			1	0.0769231
ITALPATNAxMILYANG	PORTUGAL	temperate japonica	Long A	admixed	8.25	4		A	T	C	G	A	G	C	T				x					1	0.0769231
L201	USA	tropical japonica	Long B	k2	8.25	3.66667		A	T	C	A	A	G	C	T									0	0
LORD	ITALY	temperate japonica	Long A	k1	8.25	4		A	T	C	A	A	G	C	T									0	0
MARENY	SPAIN	temperate japonica	Long A	k1	8.25	2.66667		A	T	C	G	A	A	C	T				x		x			2	0.153846
MAYBELLE	USA	tropical japonica	Long B	k2	8.25	3.66667		A	T	C	A	A	G	C	T									0	0
SAEDINENIE	BULGARIA	temperate japonica	Long A	k1	8.25	4.33333		N	T	C	G	A	A	C	T				x		x			2	0.153846
SALOIO	PORTUGAL	temperate japonica	Long B	k1	8.25	4.66667		A	T	C	G	A	A	C	T				x		x			2	0.153846
ULISSE	ITALY	temperate japonica	Long A	k1	8.25	3.66667		A	T	C	G	A	G	C	T				x					1	0.0769231
VELA	ITALY	temperate japonica	Long A	k1	8.25	2.33333		G	T	C	A	A	G	C	T	x								1	0.0769231
ADELAIDE_CHIAPPELLI	ITALY	temperate japonica	Long A	k1	8.5	4.66667		A	T	C	A	A	G	C	T									0	0
ALEXANDROS	GREECE	tropical japonica	Long B	k2	8.5	4		A	T	C	A	A	G	C	T									0	0
ALICE	ITALY	temperate japonica	Long A	k1	8.5	5		A	T	C	A	A	G	C	T									0	0
ARBORIO	ITALY	temperate japonica	Long A	k1	8.5	4.33333		A	T	C	A	A	G	C	T									0	0
ARTEMIDE	ITALY	tropical japonica	Long B	admixed	8.5	3.33333		N	T	C	G	A	G	C	T				x					1	0.0769231
CIGALON	FRANCE	temperate japonica	Medium	k1	8.5	4.33333		A	T	C	G	A	A	C	T				x		x			2	0.25
CT58	COLOMBIA	temperate japonica	Long A	k1	8.5	3.33333		A	T	C	A	A	A	C	T						x			1	0.0769231
DELFINO	ITALY	temperate japonica	Long A	k1	8.5	3.33333		A	T	C	A	A	A	C	T						x			1	0.0769231
ERCOLE	ITALY	temperate japonica	Long A	k1	8.5	3.66667		A	T	C	A	A	G	C	T									0	0
FLIPPER	ITALY	temperate japonica	Long B	k1	8.5	4		A	T	C	A	A	A	C	T						x			1	0.0833333
GITANO	ITALY	temperate japonica	Long A	k1	8.5	-		A	T	C	A	A	G	C	T									0	0
GLADIO	ITALY	tropical japonica	Long B	k2	8.5	3.66667		A	T	C	A	A	A	C	T						x			1	0.0769231
JACINTO	USA	tropical japonica	Long A	k2	8.5	3.33333		A	T	C	G	A	A	C	T				x		x			2	0.153846
L202	USA	tropical japonica	Long B	k2	8.5	3.66667		N	T	C	A	A	A	C	T						x			1	0.0769231
L205	USA	tropical japonica	Long B	k2	8.5	4		A	T	C	A	A	G	C	T									0	0
LOTO	ITALY	temperate japonica	Long A	k1	8.5	4		A	T	C	A	A	A	C	T						x			1	0.0769231
LUSITO_IRRADIADO	PORTUGAL	temperate japonica	Long A	k1	8.5	4		A	T	C	G	A	G	C	T				x					1	0.0769231
MANTOVA	ITALY	temperate japonica	Long A	k1	8.5	5		A	T	C	G	A	G	C	T				x					1	0.0769231
ORIGINARIO	ITALY	temperate japonica	Round	k1	8.5	5		A	T	C	G	A	G	C	T				x					1	0.0769231
PIERINA_MARCHETTI	ITALY	temperate japonica	Long A	k1	8.5	4		A	T	C	A	A	G	C	T									0	0
SAVIO	ITALY	temperate japonica	Long B	k1	8.5	4.33333		A	T	C	A	A	G	C	T									0	0
SCUDO	ITALY	tropical japonica	Long B	k2	8.5	3.66667		A	T	C	G	A	G	C	T				x					1	0.0769231
SFERA	ITALY	temperate japonica	Round	k1	8.5	-		N	T	C	A	A	G	C	T									0	0
SR_113	SPAIN	temperate japonica	Long A	k1	8.5	2.66667		A	T	C	A	A	A	C	T						x			1	0.0769231
THAIBONNET	ITALY	tropical japonica	Long B	k2	8.5	2.66667		A	T	C	A	A	A	C	T						x			1	0.0769231
THAIPERLA	-	temperate japonica	Round	k1	8.5	4		A	T	C	G	A	A	C	T				x		x			2	0.153846
UPLA_68	ARGENTINA	tropical japonica	Long B	k2	8.5	3.66667		A	T	C	N	A	G	C	T									0	0
ALLORIO	ITALY	temperate japonica	Long A	k1	8.75	4.33333		A	T	C	A	A	A	C	T						x			1	0.0769231
AMERICANO_1600	ITALY	temperate japonica	Round	k1	8.75	3.33333		A	T	C	G	A	A	C	T				x		x			2	0.153846
BARAGGIA	ITALY	temperate japonica	Round	k1	8.75	4		A	T	C	A	A	G	C	T									0	0
BIANCA	ITALY	temperate japonica	Long A	k1	8.75	4		A	T	C	G	A	G	C	T				x					1	0.0769231
CALENDAL	FRANCE	temperate japonica	Long A	k1	8.75	4.33333		A	T	C	G	A	G	C	T				x					1	0.0769231
CALMOCHI_101	USA	temperate japonica	Medium	k1	8.75	4.66667		A	T	C	A	A	A	C	T						x			1	0.0769231
CAMPINO	PORTUGAL	temperate japonica	Medium	k1	8.75	5		N	T	C	G	A	A	C	G				x		x		x	3	0.230769
CORBETTA	ITALY	temperate japonica	Medium	k1	8.75	4		A	T	C	A	A	A	C	T						x			1	0.0769231
EUROPA	ITALY	temperate japonica	Long A	k1	8.75	4.66667		A	T	C	A	A	G	C	T									0	0
KULON	RUSSIA	temperate japonica	Long A	k1	8.75	2.66667		N	T	C	G	A	G	C	T				x					1	0.0769231
NOVARA	ITALY	temperate japonica	Medium	k1	8.75	5		A	T	C	A	A	A	C	G						x		x	2	0.153846
RAZZA_77	ITALY	temperate japonica	Medium	k1	8.75	3.33333		A	T	C	A	A	A	C	T						x			1	0.0769231
SANT_ANDREA	ITALY	temperate japonica	Long A	k1	8.75	4.33333		A	T	C	G	A	A	C	T				x		x			2	0.181818
SENATORE_NOVELLI	ITALY	temperate japonica	Long A	k1	8.75	4.33333		A	T	C	A	A	G	C	T									0	0
SESIA	ITALY	temperate japonica	Long A	k1	8.75	3.66667		A	T	C	A	A	G	C	T									0	0
SLAVA	BULGARIA	temperate japonica	Medium	k1	8.75	4.66667		A	T	C	A	A	A	C	T						x			1	0.0769231
SPRINT	ITALY	tropical japonica	Long B	k2	8.75	3.66667		A	T	C	A	A	A	C	T						x			1	0.0769231
T757	INDIA	temperate japonica	Long A	k1	8.75	5		A	T	C	A	A	A	C	T						x			1	0.0769231
VIALONE NERO	ITALY	temperate japonica	Round	k1	8.75	-		A	T	C	A	A	G	C	T									0	0
VIALONE_190	ITALY	temperate japonica	Medium	k1	8.75	4.33333		A	T	C	A	A	G	C	T									0	0
VOLANO	ITALY	temperate japonica	Long A	k1	8.75	4		A	T	C	A	A	G	C	T									0	0
A201	USA	tropical japonica	Long B	k2	9	3.333		A	T	C	A	A	A	C	T						x			1	0.0769231
AGOSTANO	ITALY	temperate japonica	Long A	k1	9	3.66667		N	T	C	G	A	A	C	T				x		x			2	0.153846
ALPE	ITALY	temperate japonica	Long A	k1	9	4.33333		A	T	C	G	A	G	C	T				x					1	0.0769231
ANSEATICO	ITALY	temperate japonica	Long A	admixed	9	4.33333		A	T	C	G	A	A	C	T				x		x			2	0.153846
ANTONI	BULGARIA	temperate japonica	Long A	k1	9	4.66667		A	T	C	G	A	A	C	G				x		x		x	3	0.230769
BAHIA	SPAIN	temperate japonica	Medium	k1	9	3.66667		A	T	C	A	A	A	C	T						x			1	0.0769231
BAIXET	SPAIN	temperate japonica	Long A	k1	9	4.33333		A	T	C	G	A	A	C	T				x		x			2	0.153846
BALILLA	ITALY	temperate japonica	Round	k1	9	4		A	T	C	G	A	A	C	T				x		x			2	0.153846
BALZARETTI	ITALY	temperate japonica	Medium	k1	9	4.33333		A	T	C	A	A	G	C	T									0	0
BEIRAO	PORTUGAL	temperate japonica	Long A	k1	9	4		N	T	C	G	A	G	C	T				x					1	0.0769231
BELLE_PATNA	USA	tropical japonica	Long B	k2	9	3.66667		A	T	C	A	A	G	C	T									0	0
BERTONE	ITALY	temperate japonica	Long A	k1	9	4.66667		A	T	C	G	A	A	C	G				x		x		x	3	0.230769
BOMBON	SPAIN	temperate japonica	Medium	k1	9	-		A	T	C	G	A	G	C	T				x					1	0.0769231
BONNI	ITALY	temperate japonica	Long A	k1	9	3.66667		A	T	C	A	A	A	C	T						x			1	0.0769231
CAPATAZ	SPAIN	temperate japonica	Long A	k1	9	4.66667		A	T	C	G	A	G	C	T				x					1	0.0769231
CARNAROLI	ITALY	temperate japonica	Long A	k1	9	5		A	T	C	A	A	G	C	T									0	0
CARNISE	ITALY	temperate japonica	Long A	k1	9	-		A	T	C	A	A	G	C	T									0	0
CARRICO	PORTUGAL	temperate japonica	Round	k1	9	4.66667		A	T	C	G	A	A	C	T				x		x			2	0.153846
COLINA	SPAIN	temperate japonica	Round	k1	9	3		A	T	C	G	A	A	C	T				x		x			2	0.153846
DIMITRA	GREECE	temperate japonica	Long A	k1	9	4.33333		A	T	C	A	A	A	C	T						x			1	0.0769231
ERMES	ITALY	tropical japonica	Long B	admixed	9	2.66667		G	T	C	G	A	G	C	T	x			x					2	0.153846
ESCARLATE	PORTUGAL	temperate japonica	Round	k1	9	4.33333		N	T	C	G	A	A	C	G				x		x		x	3	0.230769
FAMILIA_181	PORTUGAL	temperate japonica	Long A	k1	9	4.33333		A	T	C	G	A	G	C	T				x					1	0.0769231
GARDE_SADRI	TURKEY	temperate japonica	Long A	k1	9	4.66667		A	T	C	G	A	A	C	T				x		x			2	0.153846
GREGGIO	ITALY	temperate japonica	Long A	k1	9	-		A	T	C	A	A	G	C	T									0	0
GRITNA	ITALY	temperate japonica	Long A	k1	9	4.33333		A	T	C	G	A	G	C	T				x					1	0.0769231
GUADIAMAR	SPAIN	temperate japonica	Medium	k1	9	4.33333		A	T	C	G	A	A	C	T				x		x			2	0.153846
HAREM	PORTUGAL	temperate japonica	Long A	k1	9	5		A	T	C	G	A	A	C	T				x		x			2	0.153846
HARRA	AUSTRALIA	temperate japonica	Round	k1	9	4.66667		A	T	C	G	A	A	C	T				x		x			2	0.153846
IBO_380-33	PORTUGAL	temperate japonica	Long A	k1	9	3.66667		A	T	C	A	A	G	C	T									0	0
IBO_400	PORTUGAL	temperate japonica	Long A	k1	9	3.66667		A	T	C	A	A	G	C	T									0	0
ITALPATNA_48	ITALY	temperate japonica	Long A	k1	9	4		A	T	C	A	A	G	C	T									0	0
KARNAK	ITALY	temperate japonica	Long A	k1	9	4		A	T	C	A	A	G	C	T									0	0
LENCINO	ITALY	temperate japonica	Round	k1	9	3.66667		A	T	C	G	A	A	C	T				x		x			2	0.153846
LIDO	ITALY	temperate japonica	Medium	k1	9	3.33333		A	T	C	A	A	G	C	T									0	0
LUCERO	ITALY	temperate japonica	Round	k1	9	4.33333		A	T	C	G	A	A	C	T				x		x			2	0.153846
LUNA	USA	temperate japonica	Medium	k1	9	4.66667		A	T	C	G	A	A	C	T				x		x			2	0.153846
LUXOR	ITALY	temperate japonica	Long A	k1	9	3.66667		A	T	C	G	A	G	C	T				x					1	0.0769231
M202	USA	temperate japonica	Medium	k1	9	4.33333		A	T	C	G	A	A	C	G				x		x		x	3	0.230769
M203	USA	temperate japonica	Long A	k1	9	3.66667		A	T	C	G	A	G	C	T				x					1	0.0769231
M204	USA	temperate japonica	Long A	k1	9	4.33333		A	T	C	G	A	A	C	T				x		x			2	0.153846
M6	ITALY	temperate japonica	Long A	k1	9	3.33333		A	T	C	A	A	G	C	T									0	0
MAIORAL	PORTUGAL	temperate japonica	Long A	admixed	9	5		A	T	C	G	A	A	C	T				x		x			2	0.153846
MARATELLI	ITALY	temperate japonica	Medium	k1	9	4.66667		A	T	C	G	A	A	C	T				x		x			2	0.153846
MELAS	GREECE	temperate japonica	Long B	k1	9	4		N	T	C	A	A	G	C	T									0	0
MILEV_21	BULGARIA	temperate japonica	Round	k1	9	5		A	T	C	A	A	G	C	T									0	0
MOLO	ITALY	temperate japonica	Long A	k1	9	3		A	T	C	A	A	G	C	T									0	0
MONTICELLI	ITALY	temperate japonica	Medium	k1	9	5		A	T	C	G	A	G	C	T				x					1	0.0769231
MUGA	PORTUGAL	temperate japonica	Round	k1	9	4.66667		A	T	C	A	A	G	C	T									0	0
NILO	ITALY	temperate japonica	Long A	k1	9	4.66667		A	T	C	A	A	G	C	T									0	0
ORIONE	ITALY	temperate japonica	Long A	k1	9	4.66667		A	T	C	A	A	G	C	T									0	0
OSTIGLIA	ITALY	temperate japonica	Round	k1	9	5		A	T	C	A	A	A	C	G						x		x	2	0.153846
OTA	PORTUGAL	temperate japonica	Long A	k1	9	4.66667		A	T	C	A	A	G	C	T									0	0
P6	ITALY	temperate japonica	Medium	k1	9	4.66667		A	T	C	A	A	G	C	T									0	0
PADANO	ITALY	temperate japonica	Long A	k1	9	4		A	T	C	A	A	A	C	T						x			1	0.0769231
PEGONIL	SPAIN	temperate japonica	Medium	k1	9	4.66667		A	T	C	G	A	A	C	T				x		x			2	0.153846
PELDE	AUSTRALIA	temperate japonica	-	k1	9	4		A	T	C	G	A	A	C	G				x		x		x	3	0.230769
PIEMONTE	ITALY	temperate japonica	Long A	k1	9	3.33333		A	T	C	A	A	A	C	T						x			1	0.0769231
RANGHINO	ITALY	temperate japonica	Round	k1	9	4.66667		A	T	C	G	A	A	C	T				x		x			2	0.153846
REDI	ITALY	temperate japonica	Long A	k1	9	3.66667		A	T	C	A	A	G	C	T									0	0
RIBE	ITALY	temperate japonica	Long A	k1	9	4.33333		A	T	C	A	A	G	C	T									0	0
RINALDO_BERSANI	ITALY	temperate japonica	Long A	k1	9	4		A	T	C	A	A	G	C	T									0	0
RINGO	ITALY	temperate japonica	Long A	k1	9	4.33333		A	T	C	A	A	G	C	T									0	0
RIZZOTTO_51_1	ITALY	temperate japonica	Long A	k1	9	3.66667		A	T	C	G	A	A	C	T				x		x			2	0.153846
ROBBIO_SEL1	ITALY	temperate japonica	Long A	k1	9	4.66667		A	T	C	A	A	A	C	T						x			1	0.0769231
ROMA	ITALY	temperate japonica	Long A	k1	9	4.33333		A	T	C	G	A	G	C	T				x					1	0.0769231
RONCAROLO	ITALY	temperate japonica	Medium	k1	9	-		A	T	C	G	A	A	C	T				x		x			2	0.153846
RONCOLO	ITALY	temperate japonica	Medium	k1	9	4.66667		A	T	C	A	G	G	C	T					x				1	0.0769231
ROTUNDUS	HUNGARY	temperate japonica	Long A	k1	9	4.33333		A	T	C	G	A	A	C	T				x		x			2	0.153846
ROXANI	GREECE	temperate japonica	Long A	k1	9	4.33333		A	T	C	A	A	A	C	T						x			1	0.0769231
RUBI	PORTUGAL	temperate japonica	Long A	k1	9	-		A	T	C	A	A	G	C	T									0	0
RUBINO	ITALY	temperate japonica	Round	k1	9	4.33333		A	T	C	A	A	G	C	T									0	0
RUSSO	ITALY	temperate japonica	-	k1	9	3.66667		G	T	C	G	A	A	C	T	x			x		x			3	0.230769
S101	USA	temperate japonica	Medium	k1	9	-		N	T	C	G	A	A	C	G				x		x		x	3	0.25
S102	USA	temperate japonica	Medium	k1	9	3.33333		A	T	C	G	A	A	C	T				x		x			2	0.166667
S102_2	USA	temperate japonica	Medium	k1	9	5		A	T	C	G	A	A	C	T				x		x			2	0.166667
SAFARI	PORTUGAL	temperate japonica	Long A	k1	9	5		A	T	C	G	A	G	C	T				x					1	0.0833333
SAGRES	PORTUGAL	temperate japonica	Long A	k1	9	4.33333		A	T	C	G	A	A	C	T				x		x			2	0.166667
SANDOCA	PORTUGAL	temperate japonica	Long B	k1	9	4		A	T	C	A	A	A	C	T						x			1	0.0769231
SANDORA	HUNGARY	temperate japonica	Long A	k1	9	4		N	T	C	G	A	A	C	G				x		x		x	3	0.230769
SENIA	SPAIN	temperate japonica	Medium	k1	9	3		A	T	C	G	A	A	C	T				x		x			2	0.153846
SESIAMOCHI	ITALY	temperate japonica	Long A - Round	k1	9	4.33333		A	T	C	G	A	A	C	T				x		x			2	0.153846
SETANTUNO	PORTUGAL	temperate japonica	Round	k1	9	5		A	T	C	A	A	G	C	T									0	0
SHSS_381	SPAIN	temperate japonica	Long A	k1	9	3		A	T	C	G	A	A	C	T				x		x			2	0.153846
SILLA	ITALY	temperate japonica	Long A	k1	9	3		A	T	C	G	A	A	C	T				x		x			2	0.153846
SIRIO	ITALY	tropical japonica	Long A	k2	9	-		A	T	C	A	A	A	C	T						x			1	0.0769231
SMERALDO	ITALY	temperate japonica	Long A	k1	9	4.33333		A	T	C	A	A	G	C	T									0	0
SOURE	PORTUGAL	temperate japonica	Long A	k1	9	4		A	T	C	A	A	A	C	T						x			1	0.0769231
SUPER	PORTUGAL	temperate japonica	Long A	k1	9	4		A	T	C	A	A	A	C	T						x			1	0.0769231
TAICHUNG_65	THAILAND	temperate japonica	Long A	k1	9	3.66667		A	T	C	G	A	G	C	T				x					1	0.0769231
TOPAZIO	ITALY	temperate japonica	Medium	k1	9	5		A	T	C	A	A	A	C	T						x			1	0.0769231
TORIO	PORTUGAL	temperate japonica	Long A	k1	9	3.33333		A	T	C	A	A	A	C	T						x			1	0.0769231
VENERIA	ITALY	temperate japonica	Long A	k1	9	4.66667		A	T	C	A	A	G	C	T									0	0
VIALONE_NANO	ITALY	temperate japonica	Medium	k1	9	4		A	T	C	A	A	A	C	T						x			1	0.0769231
YRM_6_2	AUSTRALIA	temperate japonica	Medium	k1	9	4		A	T	C	G	A	A	C	T				x		x			2	0.153846

## Sheet: GC evaluation
								HAPLOTYPE
Accession name	Origin	Group	Commercial Class	Structure Group	Growth chamber evaluation, Blast score 1-5	Field evaluation, Blast score 1-9 (SES)		S1_1719121_BRGC01	S6_10390066_BRGC06	S7_22505151_BRGC07	S11_25555354_BRGC11-1	S11_27672972_BRGC11-2	S11_28957771_BRGC11-3								R alleles
A301	USA	tropical japonica	Long B	k2	1	-		G	C	G	T	C	G	x					x	2	0.333333	0.333333	R alleles (median)
CADET	ITALY	tropical japonica	Long B	k2	1	-		G	T	G	G	T	G	x	x		x	x	x	5	0.833333	0	min
DREW	USA	tropical japonica	Long B	k2	1	3.25		A	C	G	T	C	T							0	0	0.833333	max
JEFFERSON	USA	tropical japonica	Long A	k2	1	1.5		G	T	G	G	T	G	x	x		x	x	x	5	0.833333
LACASSINE	USA	tropical japonica	Long B	k2	1	3		A	C	G	G	T	G				x	x	x	3	0.5
OLYMPIADA	GREECE	indica	Long B	k2	1	3.5		G	C	G	T	C	G	x					x	2	0.333333
PLUS	ITALY	tropical japonica	Long B	k2	1	4		A	C	G	G	T	G				x	x	x	3	0.5
PREVER	ITALY	tropical japonica	Long B	admixed	1	4.75		A	C	G	G	T	G				x	x	x	3	0.5
SAKHA_103	EGYPT	temperate japonica	Round	k1	1	2.75		A	T	A	T	C	G		x	x			x	3	0.5
SALVO	ITALY	tropical japonica	Long B	admixed	1	3.25		A	C	G	G	T	G				x	x	x	3	0.5
TEQING	CHINA	indica	Long B	k2	1	2		G	C	G	G	C	G	x			x		x	3	0.5
UPLA_32	ARGENTINA	tropical japonica	Long B	k2	1	3.5		A	C	G	G	T	G				x	x	x	3	0.5
APOLLO	ITALY	tropical japonica	Long B	k2	1.33333	5.25		G	C	G	T	C	G	x					x	2	0.333333
ARSENAL	ITALY	tropical japonica	Long B	k2	1.33333	4.5		G	T	G	G	T	G	x	x		x	x	x	5	0.833333
ASIA	ITALY	aromatic	Long B	k2	1.33333	3.75		G	C	A	T	T	T	x		x		x		3	0.5
AUZGUSTA	HUNGARY	temperate japonica	-	k1	1.33333	-		A	C	G	T	C	T							0	0
CARIOCA	ITALY	tropical japonica	Long B	admixed	1.33333	5.75		A	T	G	G	C	T		x		x			2	0.333333
CERVO	ITALY	temperate japonica	-	k1	1.33333	-		A	T	G	T	C	T		x					1	0.166667
CNA_4081	BRAZIL	indica	Long B	k2	1.33333	2.25		G	C	A	T	C	G	x		x			x	3	0.5
DELLROSE	USA	tropical japonica	Long A	k2	1.33333	3.5		G	C	G	G	T	G	x			x	x	x	4	0.666667
GRALDO	ITALY	tropical japonica	Long B	admixed	1.33333	4.25		A	C	G	G	T	G				x	x	x	3	0.5
GZ6296	EGYPT	indica	Long A	k2	1.33333	2		G	N	G	T	T	G	x				x	x	3	0.6
LADY_WRIGHT	USA	tropical japonica	Medium	admixed	1.33333	3.5		G	T	G	T	C	T	x	x					2	0.333333
PUNTAL	SPAIN	tropical japonica	Long B	k2	1.33333	5		A	C	G	G	T	G				x	x	x	3	0.5
UPLA_64	ARGENTINA	tropical japonica	Long B	admixed	1.33333	-		A	T	G	G	C	T		x		x			2	0.333333
UPLA_75	ARGENTINA	tropical japonica	Long B	admixed	1.33333	6.5		A	T	G	G	C	G		x		x		x	3	0.5
VIRGO	ITALY	temperate japonica	Medium	k1	1.33333	1		A	C	A	T	C	T			x				1	0.166667
ALAN	USA	tropical japonica	Long B	k2	1.66667	4		G	C	G	G	T	G	x			x	x	x	4	0.666667
FIDJI	PHILIPPINES	tropical japonica	Long B	admixed	1.66667	3.75		A	C	G	T	T	T					x		1	0.166667
GRAAL	FRANCE	tropical japonica	Long B	admixed	1.66667	5.5		A	T	G	G	C	T		x		x			2	0.333333
GZ8367	EGYPT	temperate japonica	Round	k1	1.66667	4.5		A	C	A	G	C	G			x	x		x	3	0.5
HANDAO_11	CHINA	temperate japonica	Round	k1	1.66667	3.75		N	C	G	T	C	T							0	0
HANDAO_297	CHINA	temperate japonica	Round	k1	1.66667	3.75		A	C	G	T	C	T							0	0
IAC32_52	BRAZIL	tropical japonica	Long B	k2	1.66667	3.25		G	T	G	G	C	T	x	x		x			3	0.5
LAMONE	ITALY	tropical japonica	Long B	k2	1.66667	7		A	C	G	T	C	T							0	0
PANDA	ITALY	tropical japonica	Long B	admixed	1.66667	4.5		A	T	G	G	C	T		x		x			2	0.333333
RPC_12	CHINA	temperate japonica	Round	k1	1.66667	4.5		A	C	A	T	C	G			x			x	2	0.333333
SATURNO	ITALY	tropical japonica	Long B	k2	1.66667	5.5		A	T	G	G	C	T		x		x			2	0.333333
SELENIO	ITALY	temperate japonica	Round	k1	1.66667	6.5		A	C	A	T	C	T			x				1	0.166667
UPLA_91	ARGENTINA	tropical japonica	Long B	k2	1.66667	4.25		A	T	G	T	T	G		x			x	x	3	0.5
VENERE	ITALY	temperate japonica	Long B	k1	1.66667	3		A	C	A	T	C	T			x				1	0.166667
VIALE	ITALY	temperate japonica	Long A	k1	1.66667	4.25		A	C	G	G	C	T				x			1	0.166667
ZENITH	USA	tropical japonica	Medium	admixed	1.66667	3.5		G	T	G	T	C	T	x	x					2	0.333333
ZHENSHANG_97	CHINA	indica	-	k2	1.66667	2.25		G	C	G	T	C	G	x					x	2	0.333333
CARINA	BULGARIA	temperate japonica	Round	k1	2	3.5		A	C	G	T	C	G						x	1	0.166667	0	R alleles (median)
DIXIEBELLE	USA	tropical japonica	Long A	k2	2	7		A	C	G	G	C	T				x			1	0.166667	0	min
FORTUNA	ITALY	tropical japonica	Long A	admixed	2	3.75		G	C	G	T	C	T	x						1	0.166667	0.5	max
FRAGRANCE	ITALY	aromatic	Long B	k2	2	3.25		A	C	A	T	T	T			x		x		2	0.333333
GIADA	ITALY	tropical japonica	Long B	k2	2	5.75		G	T	G	G	C	T	x	x		x			3	0.5
GIANO	ITALY	tropical japonica	Long B	admixed	2	7		A	C	G	T	C	G						x	1	0.166667
GIGANTE_VERCELLI	ITALY	temperate japonica	Long A	k1	2	2.5		A	C	G	T	C	T							0	0
GIZA_178	EGYPT	indica	Round	k2	2	3		G	C	G	T	C	G	x					x	2	0.333333
MARTE	ITALY	temperate japonica	Round	k1	2	5		A	C	A	T	T	G			x		x	x	3	0.5
NANO	ITALY	temperate japonica	Round	admixed	2	4.5		G	T	G	T	C	T	x	x					2	0.333333
PECOS	USA	tropical japonica	Medium	admixed	2	3.25		A	C	G	T	C	T							0	0
SAMBA	ITALY	tropical japonica	Long A	admixed	2	4.5		A	T	G	G	C	T		x		x			2	0.333333
SHANGHAI	CHINA	aus	Long A	k2	2	4		G	C	G	T	C	G	x					x	2	0.333333
UPLA_77	ARGENTINA	tropical japonica	Long B	admixed	2	4.75		A	T	G	G	C	T		x		x			2	0.333333
UPLA_80	ARGENTINA	tropical japonica	Long B	admixed	2	5.25		A	T	G	T	C	T		x					1	0.166667
ARLESIENNE	FRANCE	temperate japonica	-	k1	2.33333	-		A	C	G	T	C	T							0	0
BENGAL	USA	temperate japonica	Long A	admixed	2.33333	4		G	T	G	T	C	T	x	x					2	0.333333
BRAZOS	USA	tropical japonica	Long A	k2	2.33333	2.75		G	C	G	T	C	G	x					x	2	0.333333
CARMEN	ITALY	temperate japonica	Long A	k1	2.33333	4.75		A	T	G	T	C	T		x					1	0.166667
CLOT	SPAIN	temperate japonica	Medium	k1	2.33333	7.75		A	C	G	T	C	T							0	0
KORAL	ITALY	temperate japonica	Long A	k1	2.33333	7.25		A	C	G	T	C	T							0	0
PERLA	ITALY	temperate japonica	Round	k1	2.33333	5		A	C	N	T	C	T							0	0
PROMETEO	ITALY	temperate japonica	Medium	k1	2.33333	5.5		A	C	A	T	C	T			x				1	0.166667
SAKHA_102	EGYPT	temperate japonica	Medium	k1	2.33333	4		A	T	A	T	C	G		x	x			x	3	0.5
TEXMONT	USA	tropical japonica	Long A	k2	2.33333	7.75		G	C	G	T	C	T	x						1	0.166667
VALTEJO	PORTUGAL	temperate japonica	Round	k1	2.33333	4.5		A	T	G	T	C	T		x					1	0.166667
VELA	ITALY	temperate japonica	Long A	k1	2.33333	8.25		A	C	G	G	C	T				x			1	0.166667
VICTORIA	ARGENTINA	temperate japonica	Round	k1	2.33333	5.5		A	C	A	T	C	T			x				1	0.166667
CT36	COLOMBIA	temperate japonica	Long B	k1	2.66667	5.25		A	C	G	T	C	T							0	0
DUCATO	ITALY	temperate japonica	Round	k1	2.66667	7.5		A	C	A	T	C	T			x				1	0.166667
ERMES	ITALY	tropical japonica	Long B	admixed	2.66667	9		A	C	G	T	C	T							0	0
ESTRELA	PORTUGAL	temperate japonica	Long A	admixed	2.66667	6		A	T	G	T	C	T		x					1	0.166667
FULGENTE	ITALY	temperate japonica	Medium	k1	2.66667	7.25		A	T	G	T	C	T		x					1	0.166667
GIOVANNI_MARCHETTI	ITALY	temperate japonica	Medium	k1	2.66667	6.5		A	C	G	T	C	T							0	0
GIZA_177	EGYPT	temperate japonica	Medium	k1	2.66667	3		A	T	G	T	C	T		x					1	0.166667
KULON	RUSSIA	temperate japonica	Long A	k1	2.66667	8.75		A	C	G	T	C	T							0	0
MARENY	SPAIN	temperate japonica	Long A	k1	2.66667	8.25		A	C	G	T	C	T							0	0
RODINA	BULGARIA	temperate japonica	Round	k1	2.66667	3.5		A	C	G	T	C	T							0	0
SR_113	SPAIN	temperate japonica	Long A	k1	2.66667	8.5		A	C	G	T	C	T							0	0
THAIBONNET	ITALY	tropical japonica	Long B	k2	2.66667	8.5		G	C	G	T	C	T	x						1	0.166667
BALDO	ITALY	temperate japonica	Long A	k1	3	7.75		A	C	G	T	C	T							0	0
CENTAURO	ITALY	temperate japonica	Round	k1	3	5.5		A	C	G	T	T	G					x	x	2	0.333333
COLINA	SPAIN	temperate japonica	Round	k1	3	9		A	C	G	T	C	T							0	0
CRLB1	ITALY	tropical japonica	Long B	k2	3	-		A	C	G	T	C	T							0	0
GREPPI	ITALY	tropical japonica	Round	admixed	3	4		G	C	G	T	C	T	x						1	0.166667
MOLO	ITALY	temperate japonica	Long A	k1	3	9		A	C	G	T	C	T							0	0
OLCENENGO	ITALY	temperate japonica	Long A	k1	3	6.25		A	C	G	T	C	T							0	0
REXMONT	USA	tropical japonica	Long B	k2	3	7.75		A	C	G	G	C	T				x			1	0.166667
RODEO	ITALY	temperate japonica	Long A	k1	3	6.25		A	T	G	T	C	T		x					1	0.166667
SANTERNO	ITALY	temperate japonica	Long B	admixed	3	8		A	C	G	G	C	T				x			1	0.166667
SENIA	SPAIN	temperate japonica	Medium	k1	3	9		A	C	G	T	C	T							0	0
SHSS_381	SPAIN	temperate japonica	Long A	k1	3	9		A	C	G	T	C	T							0	0
SILLA	ITALY	temperate japonica	Long A	k1	3	9		A	C	G	T	C	T							0	0
VARIETA_16	-	temperate japonica	-	k1	3	-		A	C	A	T	C	T			x				1	0.166667
A201	USA	tropical japonica	Long B	k2	3.333	9		G	C	G	T	C	T	x						1	0.166667
ADAIR	USA	tropical japonica	Long B	k2	3.33333	6.5		G	C	G	G	C	G	x			x		x	3	0.5
AKITAKOMACHI	JAPAN	temperate japonica	Round	k1	3.33333	6.5		A	C	G	T	C	T							0	0
ALBATROS	ITALY	temperate japonica	-	admixed	3.33333	-		A	C	G	T	C	T							0	0
AMBRA	ITALY	temperate japonica	-	k1	3.33333	-		A	C	G	T	T	G					x	x	2	0.333333
AMERICANO_1600	ITALY	temperate japonica	Round	k1	3.33333	8.75		A	C	G	T	C	T							0	0
ARTEMIDE	ITALY	tropical japonica	Long B	admixed	3.33333	8.5		N	C	G	T	C	T							0	0
BOMBILLA	SPAIN	temperate japonica	Medium	k1	3.33333	6.75		A	C	G	T	C	T							0	0
CASTELMOCHI	ITALY	temperate japonica	Round	k1	3.33333	5.75		A	C	A	T	C	T			x				1	0.166667
CRIPTO	ITALY	temperate japonica	Round	k1	3.33333	6.25		A	C	G	T	C	T							0	0
CT58	COLOMBIA	temperate japonica	Long A	k1	3.33333	8.5		A	C	G	T	C	T							0	0
DELFINO	ITALY	temperate japonica	Long A	k1	3.33333	8.5		A	C	G	T	C	T							0	0
GHIBLI	ITALY	temperate japonica	-	k1	3.33333	-		A	C	G	T	C	T							0	0
JACINTO	USA	tropical japonica	Long A	k2	3.33333	8.5		G	C	G	T	C	T	x						1	0.166667
KING	ITALY	tropical japonica	Long B	k2	3.33333	7.75		G	C	G	T	C	T	x						1	0.166667
LAGRUE	USA	tropical japonica	Long A	k2	3.33333	7.75		G	C	G	T	C	T	x						1	0.166667
LIDO	ITALY	temperate japonica	Medium	k1	3.33333	9		A	C	G	T	C	T							0	0
LOMELLINO	ITALY	temperate japonica	Medium	k1	3.33333	6.25		A	C	G	T	C	T							0	0
M6	ITALY	temperate japonica	Long A	k1	3.33333	9		A	C	G	T	C	T							0	0
MIARA	ITALY	temperate japonica	Long B	k1	3.33333	7.5		A	C	G	G	C	T				x			1	0.166667
OSCARxSUWEON	PORTUGAL	temperate japonica	Long A	admixed	3.33333	6.5		A	C	G	T	C	T							0	0
PIEMONTE	ITALY	temperate japonica	Long A	k1	3.33333	9		A	C	A	T	C	T			x				1	0.166667
PLOVDIV_24	BULGARIA	temperate japonica	Round	k1	3.33333	7.25		A	C	G	T	C	T							0	0
RAZZA_77	ITALY	temperate japonica	Medium	k1	3.33333	8.75		A	C	G	T	C	T							0	0
RONALDO	ITALY	tropical japonica	Long A	admixed	3.33333	6.75		G	C	G	T	C	T	x						1	0.166667
S102	USA	temperate japonica	Medium	k1	3.33333	9		A	C	G	T	C	T							0	0
SELN_244A	AUSTRALIA	temperate japonica	Medium	k1	3.33333	4.25		A	C	G	T	C	T							0	0
SIS_R215	ITALY	tropical japonica	Long A	k2	3.33333	7.5		G	C	G	T	C	T	x						1	0.166667
TEJO	ITALY	temperate japonica	Long A	admixed	3.33333	7.25		A	C	G	G	C	T				x			1	0.166667
TORIO	PORTUGAL	temperate japonica	Long A	k1	3.33333	9		A	C	G	T	C	T							0	0
UPLA_63	ARGENTINA	tropical japonica	Long B	admixed	3.33333	6.75		G	C	G	T	C	T	x						1	0.166667
RUBIDIO	PORTUGAL	temperate japonica	Long A	k1	3.5	-		A	C	G	T	C	T							0	0
AGOSTANO	ITALY	temperate japonica	Long A	k1	3.66667	9		A	C	G	T	C	T							0	0
BAHIA	SPAIN	temperate japonica	Medium	k1	3.66667	9		A	C	G	T	C	T							0	0
BELLE_PATNA	USA	tropical japonica	Long B	k2	3.66667	9		G	C	G	G	C	T	x			x			2	0.333333
BONNI	ITALY	temperate japonica	Long A	k1	3.66667	9		A	C	A	T	C	T			x				1	0.166667
BURMA	ITALY	tropical japonica	Long A	admixed	3.66667	8		A	C	G	T	C	T							0	0
EOLO	ITALY	tropical japonica	-	k2	3.66667	-		G	C	G	T	C	T	x						1	0.166667
ERCOLE	ITALY	temperate japonica	Long A	k1	3.66667	8.5		A	C	A	T	C	T			x				1	0.166667
ESTRELA_IRRADIADO	PORTUGAL	temperate japonica	Long A	k1	3.66667	-		A	C	G	T	C	T							0	0
GLADIO	ITALY	tropical japonica	Long B	k2	3.66667	8.5		A	C	G	T	C	T							0	0
IBO_380-33	PORTUGAL	temperate japonica	Long A	k1	3.66667	9		A	C	G	T	C	T							0	0
IBO_400	PORTUGAL	temperate japonica	Long A	k1	3.66667	9		G	C	G	T	C	T	x						1	0.166667
L201	USA	tropical japonica	Long B	k2	3.66667	8.25		G	C	G	T	C	T	x						1	0.166667
L202	USA	tropical japonica	Long B	k2	3.66667	8.5		G	C	G	T	C	T	x						1	0.166667
LENCINO	ITALY	temperate japonica	Round	k1	3.66667	9		A	C	A	T	C	T			x				1	0.166667
LUXOR	ITALY	temperate japonica	Long A	k1	3.66667	9		A	C	G	T	C	T							0	0
M203	USA	temperate japonica	Long A	k1	3.66667	9		A	C	G	T	C	T							0	0
MAYBELLE	USA	tropical japonica	Long B	k2	3.66667	8.25		G	C	G	T	C	T	x						1	0.166667
MEJANES	FRANCE	temperate japonica	Long B	admixed	3.66667	7.75		A	C	G	G	C	T				x			1	0.166667
MERLE	FRANCE	indica	Long B	k2	3.66667	5.75		G	C	G	T	C	G	x					x	2	0.333333
PLOVDIV_22	BULGARIA	temperate japonica	Long A	k1	3.66667	8		A	C	G	T	C	T							0	0
REDI	ITALY	temperate japonica	Long A	k1	3.66667	9		A	C	G	T	C	T							0	0
RIBE_JAUNE	-	temperate japonica	-	k1	3.66667	-		A	C	G	T	C	T							0	0
RIZZOTTO_51_1	ITALY	temperate japonica	Long A	k1	3.66667	9		A	C	G	T	C	T							0	0
RUSSO	ITALY	temperate japonica	-	k1	3.66667	9		A	C	G	T	C	T							0	0
SCUDO	ITALY	tropical japonica	Long B	k2	3.66667	8.5		G	C	A	T	C	T	x		x				2	0.333333
SEQUIAL	SPAIN	temperate japonica	Medium	k1	3.66667	-		A	C	G	T	C	T							0	0
SESIA	ITALY	temperate japonica	Long A	k1	3.66667	8.75		A	C	G	T	C	T							0	0
SPRINT	ITALY	tropical japonica	Long B	k2	3.66667	8.75		G	C	G	T	C	T	x						1	0.166667
STRELLA	ITALY	temperate japonica	Long A	k1	3.66667	5.25		A	C	G	T	C	T							0	0
TAICHUNG_65	THAILAND	temperate japonica	Long A	k1	3.66667	9		A	C	G	T	C	T							0	0
ULISSE	ITALY	temperate japonica	Long A	k1	3.66667	8.25		A	C	G	T	C	T							0	0
UPLA_66	ARGENTINA	tropical japonica	Long B	admixed	3.66667	7.5		G	C	G	G	C	T	x			x			2	0.333333
UPLA_68	ARGENTINA	tropical japonica	Long B	k2	3.66667	8.5		G	C	G	N	C	T	x						1	0.2
AIACE	ITALY	tropical japonica	Long A	k2	4	8		A	C	G	T	C	T							0	0
ALEXANDROS	GREECE	tropical japonica	Long B	k2	4	8.5		G	C	G	T	C	T	x						1	0.166667
ARGO	ITALY	temperate japonica	Medium	k1	4	7		A	C	G	T	C	T							0	0
ARIETE	ITALY	temperate japonica	Long A	k1	4	8		A	C	G	T	C	T							0	0
BALILLA	ITALY	temperate japonica	Round	k1	4	9		A	C	G	T	C	T							0	0
BARAGGIA	ITALY	temperate japonica	Round	k1	4	8.75		A	C	G	T	C	T							0	0
BEIRAO	PORTUGAL	temperate japonica	Long A	k1	4	9		A	C	G	T	C	T							0	0
BIANCA	ITALY	temperate japonica	Long A	k1	4	8.75		A	C	G	T	C	T							0	0
CORBETTA	ITALY	temperate japonica	Medium	k1	4	8.75		A	C	G	T	C	T							0	0
CRESO	ITALY	temperate japonica	Long A	k1	4	8		G	C	G	T	C	T	x						1	0.166667
EUROSE	ITALY	temperate japonica	Long A	k1	4	8.25		A	C	G	T	C	T							0	0
EUROSIS	ITALY	temperate japonica	Long A	admixed	4	7.75		G	C	G	T	C	T	x						1	0.166667
FLIPPER	ITALY	temperate japonica	Long B	k1	4	8.5		A	C	G	T	C	T							0	0
GALILEO	ITALY	temperate japonica	Long A	k1	4	8.25		A	C	G	T	C	T							0	0
ITALPATNA_48	ITALY	temperate japonica	Long A	k1	4	9		A	C	G	T	C	T							0	0
ITALPATNAxMILYANG	PORTUGAL	temperate japonica	Long A	admixed	4	8.25		A	C	G	T	C	T							0	0
KARNAK	ITALY	temperate japonica	Long A	k1	4	9		A	C	G	T	C	T							0	0
KATY	USA	tropical japonica	-	k2	4	-		G	C	G	T	C	T	x						1	0.166667
L205	USA	tropical japonica	Long B	k2	4	8.5		G	C	G	T	C	T	x						1	0.166667
LORD	ITALY	temperate japonica	Long A	k1	4	8.25		A	C	G	T	C	T							0	0
LOTO	ITALY	temperate japonica	Long A	k1	4	8.5		A	C	G	T	C	T							0	0
LUSITO_IRRADIADO	PORTUGAL	temperate japonica	Long A	k1	4	8.5		A	C	G	T	C	T							0	0
MELAS	GREECE	temperate japonica	Long B	k1	4	9		A	C	G	G	C	T				x			1	0.166667
PADANO	ITALY	temperate japonica	Long A	k1	4	9		A	C	G	T	C	T							0	0
PELDE	AUSTRALIA	temperate japonica	-	k1	4	9		A	C	G	T	C	G						x	1	0.166667
PIERINA_MARCHETTI	ITALY	temperate japonica	Long A	k1	4	8.5		A	C	G	T	C	T							0	0
RB_GAMMA	-	temperate japonica	-	k1	4	-		A	C	G	T	C	T							0	0
RINALDO_BERSANI	ITALY	temperate japonica	Long A	k1	4	9		A	C	G	T	C	T							0	0
SANDOCA	PORTUGAL	temperate japonica	Long B	k1	4	9		A	C	G	T	C	T							0	0
SANDORA	HUNGARY	temperate japonica	Long A	k1	4	9		A	C	G	T	C	G						x	1	0.166667
SCIROCCO	ITALY	temperate japonica	Medium	k1	4	-		G	C	G	T	C	T	x						1	0.166667
SOURE	PORTUGAL	temperate japonica	Long A	k1	4	9		A	C	G	T	C	T							0	0
SUPER	PORTUGAL	temperate japonica	Long A	k1	4	9		A	C	G	T	C	T							0	0
THAIPERLA	-	temperate japonica	Round	k1	4	8.5		A	C	G	T	C	T							0	0
VIALONE_NANO	ITALY	temperate japonica	Medium	k1	4	9		A	C	G	T	C	T							0	0
VOLANO	ITALY	temperate japonica	Long A	k1	4	8.75		A	C	G	T	C	T							0	0
YRM_6_2	AUSTRALIA	temperate japonica	Medium	k1	4	9		A	C	G	T	C	T							0	0
ALLORIO	ITALY	temperate japonica	Long A	k1	4.33333	8.75		A	C	G	T	C	T							0	0
ALPE	ITALY	temperate japonica	Long A	k1	4.33333	9		A	C	G	T	C	T							0	0
ALPHA	ITALY	temperate japonica	Long A	k1	4.33333	6.75		A	T	G	T	C	T		x					1	0.166667
ANSEATICO	ITALY	temperate japonica	Long A	admixed	4.33333	9		A	C	G	T	C	T							0	0
ARBORIO	ITALY	temperate japonica	Long A	k1	4.33333	8.5		A	C	G	T	C	T							0	0
AUGUSTO	ITALY	temperate japonica	Long A	k1	4.33333	5.75		A	T	G	T	C	T		x					1	0.166667
BAIXET	SPAIN	temperate japonica	Long A	k1	4.33333	9		A	C	G	T	C	T							0	0
BALZARETTI	ITALY	temperate japonica	Medium	k1	4.33333	9		A	C	G	T	C	T							0	0
CALENDAL	FRANCE	temperate japonica	Long A	k1	4.33333	8.75		A	C	G	T	C	T							0	0
CIGALON	FRANCE	temperate japonica	Medium	k1	4.33333	8.5		A	C	G	T	C	T							0	0
CINIA_40	CHILE	temperate japonica	Long A	k1	4.33333	8.25		A	C	G	T	C	T							0	0
DIMITRA	GREECE	temperate japonica	Long A	k1	4.33333	9		A	C	G	T	C	T							0	0
ESCARLATE	PORTUGAL	temperate japonica	Round	k1	4.33333	9		A	C	G	T	C	G						x	1	0.166667
FAMILIA_181	PORTUGAL	temperate japonica	Long A	k1	4.33333	9		A	C	G	T	C	T							0	0
GRITNA	ITALY	temperate japonica	Long A	k1	4.33333	9		A	C	G	T	C	T							0	0
GUADIAMAR	SPAIN	temperate japonica	Medium	k1	4.33333	9		A	C	G	T	C	T							0	0
LUCERO	ITALY	temperate japonica	Round	k1	4.33333	9		A	C	G	T	C	T							0	0
M202	USA	temperate japonica	Medium	k1	4.33333	9		A	C	G	T	T	G					x	x	2	0.333333
M204	USA	temperate japonica	Long A	k1	4.33333	9		A	C	G	T	C	T							0	0
NEMBO	ITALY	temperate japonica	Long A	k1	4.33333	7.5		A	C	G	T	C	T							0	0
RIBE	ITALY	temperate japonica	Long A	k1	4.33333	9		A	C	G	T	C	T							0	0
RINGO	ITALY	temperate japonica	Long A	k1	4.33333	9		A	C	G	T	C	T							0	0
ROMA	ITALY	temperate japonica	Long A	k1	4.33333	9		A	C	G	T	C	T							0	0
ROTUNDUS	HUNGARY	temperate japonica	Long A	k1	4.33333	9		A	C	G	T	C	T							0	0
ROXANI	GREECE	temperate japonica	Long A	k1	4.33333	9		A	C	G	T	C	T							0	0
RUBINO	ITALY	temperate japonica	Round	k1	4.33333	9		A	C	G	T	C	T							0	0
SAEDINENIE	BULGARIA	temperate japonica	Long A	k1	4.33333	8.25		A	C	G	T	C	T							0	0
SAGRES	PORTUGAL	temperate japonica	Long A	k1	4.33333	9		G	C	G	T	C	T	x						1	0.166667
SANT_ANDREA	ITALY	temperate japonica	Long A	k1	4.33333	8.75		A	C	G	T	C	T							0	0
SAVIO	ITALY	temperate japonica	Long B	k1	4.33333	8.5		A	C	G	T	C	T							0	0
SENATORE_NOVELLI	ITALY	temperate japonica	Long A	k1	4.33333	8.75		A	C	G	T	C	T							0	0
SESIAMOCHI	ITALY	temperate japonica	Long A - Round	k1	4.33333	9		A	C	G	T	C	T							0	0
SMERALDO	ITALY	temperate japonica	Long A	k1	4.33333	9		A	C	G	T	C	T							0	0
TEA	ITALY	temperate japonica	Medium	k1	4.33333	-		A	C	G	T	C	T							0	0
VIALONE_190	ITALY	temperate japonica	Medium	k1	4.33333	8.75		A	C	G	T	C	T							0	0
ADELAIDE_CHIAPPELLI	ITALY	temperate japonica	Long A	k1	4.66667	8.5		A	C	G	T	C	T							0	0
ANTONI	BULGARIA	temperate japonica	Long A	k1	4.66667	9		A	C	G	T	C	G						x	1	0.166667
BERTONE	ITALY	temperate japonica	Long A	k1	4.66667	9		A	C	G	T	C	G						x	1	0.166667
CALMOCHI_101	USA	temperate japonica	Medium	k1	4.66667	8.75		A	C	G	T	C	T							0	0
CAPATAZ	SPAIN	temperate japonica	Long A	k1	4.66667	9		A	C	G	T	C	T							0	0
CARRICO	PORTUGAL	temperate japonica	Round	k1	4.66667	9		A	C	G	T	C	T							0	0
EUROPA	ITALY	temperate japonica	Long A	k1	4.66667	8.75		A	C	G	T	C	T							0	0
GARDE_SADRI	TURKEY	temperate japonica	Long A	k1	4.66667	9		A	C	G	T	C	T							0	0
HARRA	AUSTRALIA	temperate japonica	Round	k1	4.66667	9		A	C	G	T	C	T							0	0
ITALMOCHI	ITALY	temperate japonica	Medium	k1	4.66667	8.25		A	C	G	T	C	T							0	0
L204	USA	tropical japonica	Long B	k2	4.66667	8		G	C	G	T	C	T	x						1	0.166667
LUNA	USA	temperate japonica	Medium	k1	4.66667	9		A	C	G	T	C	T							0	0
MARATELLI	ITALY	temperate japonica	Medium	k1	4.66667	9		A	C	G	T	C	T							0	0
MUGA	PORTUGAL	temperate japonica	Round	k1	4.66667	9		A	C	G	T	C	T							0	0
NILO	ITALY	temperate japonica	Long A	k1	4.66667	9		A	C	A	T	C	T			x				1	0.166667
ORIONE	ITALY	temperate japonica	Long A	k1	4.66667	9		A	C	G	T	C	T							0	0
OTA	PORTUGAL	temperate japonica	Long A	k1	4.66667	9		A	C	G	T	C	T							0	0
P6	ITALY	temperate japonica	Medium	k1	4.66667	9		A	C	G	T	C	T							0	0
PEGONIL	SPAIN	temperate japonica	Medium	k1	4.66667	9		A	C	G	T	C	T							0	0
RANGHINO	ITALY	temperate japonica	Round	k1	4.66667	9		A	C	G	T	C	T							0	0
ROBBIO_SEL1	ITALY	temperate japonica	Long A	k1	4.66667	9		A	C	G	T	C	T							0	0
RONCOLO	ITALY	temperate japonica	Medium	k1	4.66667	9		A	C	G	T	C	T							0	0
SALOIO	PORTUGAL	temperate japonica	Long B	k1	4.66667	8.25		A	C	G	T	C	T							0	0
SLAVA	BULGARIA	temperate japonica	Medium	k1	4.66667	8.75		A	C	G	T	C	T							0	0
VENERIA	ITALY	temperate japonica	Long A	k1	4.66667	9		A	C	G	T	C	T							0	0
ALICE	ITALY	temperate japonica	Long A	k1	5	8.5		A	C	G	T	C	T							0	0
CAMPINO	PORTUGAL	temperate japonica	Medium	k1	5	8.75		A	C	G	T	C	G						x	1	0.166667
CARNAROLI	ITALY	temperate japonica	Long A	k1	5	9		A	C	G	T	C	T							0	0
CHIPKA	BULGARIA	temperate japonica	Round	k1	5	8.25		A	C	G	T	C	T							0	0
HAREM	PORTUGAL	temperate japonica	Long A	k1	5	9		A	C	G	T	C	T							0	0
MAIORAL	PORTUGAL	temperate japonica	Long A	admixed	5	9		G	C	G	T	C	T	x						1	0.166667
MANTOVA	ITALY	temperate japonica	Long A	k1	5	8.5		A	C	G	T	C	T							0	0
MILEV_21	BULGARIA	temperate japonica	Round	k1	5	9		A	C	G	T	C	T							0	0
MONTICELLI	ITALY	temperate japonica	Medium	k1	5	9		A	C	G	T	C	T							0	0
NOVARA	ITALY	temperate japonica	Medium	k1	5	8.75		A	C	G	T	C	G						x	1	0.166667
ORIGINARIO	ITALY	temperate japonica	Round	k1	5	8.5		A	C	G	T	C	T							0	0
OSTIGLIA	ITALY	temperate japonica	Round	k1	5	9		A	C	G	T	C	G						x	1	0.166667
S102_2	USA	temperate japonica	Medium	k1	5	9		A	C	G	T	C	T							0	0
SAFARI	PORTUGAL	temperate japonica	Long A	k1	5	9		A	C	G	T	C	T							0	0
SETANTUNO	PORTUGAL	temperate japonica	Round	k1	5	9		A	C	G	T	C	T							0	0
T757	INDIA	temperate japonica	Long A	k1	5	8.75		A	C	G	T	C	T							0	0
TOPAZIO	ITALY	temperate japonica	Medium	k1	5	9		A	C	G	T	C	T							0	0
