# Supplementary material for: Genome wide association studies for japonica rice resistance to blast in field and controlled conditions
Source: Rice (N Y). 2020 Oct 8;13:71. doi: 10.1186/s12284-020-00431-2 (PMC7544789; doi:10.1186/s12284-020-00431-2)
Supplement: Supplementary file 3 — Additional file 3 Table S2. Statistical analyses of the phenotypic traits: ANOVA and h2 for Field and Growth chamber evaluations. [file 12284_2020_431_MOESM3_ESM.xlsx]

## Sheet: ANOVA
Additional File 3:Table S2. Statistical analyses of the phenotypic traits: ANOVA and h2 for Field and Growth chamber evaluations
Field evaluation (2013)
	Df	Sum Sq	Mean Sq	F	Pr(>F)
REP	1	31.89	31.89	39.535	1.186e-09	***
LINE	289	2992.51	10.355	12.837	< 2.2e-16	***
Residuals	289	233.11	0.807
					h	0.855402
Growth chamber evaluation
	Df	Sum Sq	Mean Sq	F	Pr(>F)
REP	2	4.1805	2.09	4.94	0.007	**
LINE	277	1095.24	3.953	9.34	<0.001	***
Residuals	551	233.24	0.423
					h	0.73557
Signif. codes: <0.001 ‘***’ 0.001 ‘**’ 0.01 ‘*’ 0.05 ‘.’ 0.1 ‘ ’ 1

## Sheet: KRUSKAL-WALLIS & DUNN TEST
Kruskal-Wallis rank sum test among subpopulations. 1 = temperate japonica; 2 = tropical japonica; 3 = admixed
Field (2013)
Kruskal-Wallis chi-squared = 72.6051, df = 2, p-value = 0
	1	2
2	7.38888
	0.0000*
3	5.61681	-0.581041
	0.0000*	0.2806
Growth chamber
Kruskal-Wallis chi-squared = 159.7772, df = 2, p-value = 0
	1	2
2	10.7209
	0.0000*
3	8.64849	-0.610043
	0.0000*	0.2709
alpha = 0.05
Reject Ho if p <= alpha/2
