# Supplementary material for: Genome wide association studies for japonica rice resistance to blast in field and controlled conditions
Source: Rice (N Y). 2020 Oct 8;13:71. doi: 10.1186/s12284-020-00431-2 (PMC7544789; doi:10.1186/s12284-020-00431-2)
Supplement: Supplementary file 6 — Additional file 6 Table S3. Gene models contained in the regions defined by the GWAS analysis, from the Os-Nipponbare-Reference-IRGSP-1.0. [file 12284_2020_431_MOESM6_ESM.xlsx]

## Sheet: Notes
Additional File 6: Table S3.
Gene models contained in the regions defined by the GWAS analysis, from the Os-Nipponbare-Reference-IRGSP-1.0
(RAP database; http://rapdb.dna.affrc.go.jp/download/irgsp1.html)
Green-marked entries show function annotations compatible with disease resistance
Overlapping with mapped genes from Oryzabase (https://shigen.nig.ac.jp/rice/oryzabase/) is also reported when detected

## Sheet: BRF01
##gff-version 3
	Gene start	Gene end	ID	Note	CGSNL Gene Name	CGSNL Gene Symbol	Oryzabase Gene Name Synonym(s)	Oryzabase Gene Symbol Synonym(s)
chr01	32788488	32792747	Os01g0775400	Similar to Cytokinin dehydrogenase 5 precursor (EC 1.5.99.12) (Cytokinin oxidase 5) (CKO5) (AtCKX5) (AtCKX6). (Os01t0775400-01)	CYTOKININ OXIDASE%2FDEHYDROGENASE 5	CKX5	Putative cytokinin oxidase 5 cytokinin oxidase 5	OsCKX5 ckx5
chr01	32848286	32852539	Os01g0776600	Similar to Purple acid phosphatase (EC 3.1.3.2). (Os01t0776600-01) Similar to predicted protein. (Os01t0776600-02) Similar to predicted protein. (Os01t0776600-03)	PURPLE ACID PHOSPHATASE 10A	PAP10A	purple acid phosphatase 10a	OsPAP10a PAP10
chr01	32946648	32946942	Os01g0778400	Hypothetical protein. (Os01t0778400-00)	ARABINOGALACTAN PROTEIN 19	AGP19	Arabinogalactan protein 19 arabinogalactan peptide 1	OsAGP19 OsAGPEP1
chr01	32940137	32942493	Os01g0778100	Hypothetical conserved gene. (Os01t0778100-01)			DUF966-stress repressive gene 1	OsDSR1
chr01	32893402	32899783	Os01g0777300	DNA repair protein (XPGC) yeast Rad family protein. (Os01t0777300-00)			Exonuclease-1 exonuclease 1	OsEXO1 OsExo1 EXO1
chr01	32773565	32783571	Os01g0775300	MATH domain containing protein. (Os01t0775300-01)			single domain MDC protein 1 single MATH domain containing protein 1	OsM1 M1 OsM1a OsM1b OsM1c
chr01	32747576	32757798	Os01g0774500	Similar to H1flk (Fragment). (Os01t0774500-01)				OsSTA35
chr01	32838525	32842473	Os01g0776400	Similar to predicted protein. (Os01t0776400-01)				OsWD40-25
chr01	32934209	32934997	Os01g0777900	Non-protein coding transcript. (Os01t0777900-01)
chr01	32812249	32814794	Os01g0775500	Mannose-binding lectin domain containing protein. (Os01t0775500-01)
chr01	32815111	32819452	Os01g0775600	CT11-RanBPM domain containing protein. (Os01t0775600-01) CT11-RanBPM domain containing protein. (Os01t0775600-02)
chr01	32830891	32836318	Os01g0775750	Hypothetical protein. (Os01t0775750-00)
chr01	32835841	32838252	Os01g0776300	Protein of unknown function DUF26 domain containing protein. (Os01t0776300-01)
chr01	32842696	32847884	Os01g0776500	Peptidase cysteine serine trypsin-like domain containing protein. (Os01t0776500-01)
chr01	32855435	32858097	Os01g0776700	Similar to predicted protein. (Os01t0776700-01)
chr01	32860954	32863510	Os01g0776800	Domain of unknown function DUF1618 domain containing protein. (Os01t0776800-01) Hypothetical conserved gene. (Os01t0776800-02)
chr01	32877682	32878193	Os01g0777101	Hypothetical gene. (Os01t0777101-00)
chr01	32901281	32902616	Os01g0777400	Conserved hypothetical protein. (Os01t0777400-01)
chr01	32903356	32905028	Os01g0777450	Hypothetical gene. (Os01t0777450-01)
chr01	32904020	32905293	Os01g0777500	Similar to acid phosphatase oxidoreductase transition metal ion binding. (Os01t0777500-00)
chr01	32907633	32908968	Os01g0777600	Conserved hypothetical protein. (Os01t0777600-01)
chr01	32947996	32948879	Os01g0778500	Similar to predicted protein. (Os01t0778500-01)
chr01	32759157	32764753	Os01g0775100	Plus-3 domain containing protein. (Os01t0775100-01)
chr01	32759574	32760911	Os01g0775150	Non-protein coding transcript. (Os01t0775150-00)
chr01	32768618	32773224	Os01g0775200	Conserved hypothetical protein. (Os01t0775200-01) Conserved hypothetical protein. (Os01t0775200-02) Conserved hypothetical protein. (Os01t0775200-03)
chr01	32775146	32782712	Os01g0775350	Hypothetical protein. (Os01t0775350-00)
chr01	32869293	32874316	Os01g0777000	Vacuolar protein sorting-associated protein 51 domain containing protein. (Os01t0777000-00)
chr01	32886869	32892451	Os01g0777200	Peptidase aspartic catalytic domain containing protein. (Os01t0777200-01)
chr01	32909708	32911380	Os01g0777650	Hypothetical gene. (Os01t0777650-01)
chr01	32910354	32925363	Os01g0777700	Similar to acid phosphatase oxidoreductase transition metal ion binding. (Os01t0777700-00)
chr01	32929073	32932792	Os01g0777800	Hypothetical conserved gene. (Os01t0777800-01)
Search on Oryzabase:
	gene start	gene end	RAP ID	CGSNL Gene Symbol	Gene symbol synonym(s)	CGSNL Gene Name	Gene name synonym(s)	Trait Class	Gene Ontology	Trait Ontology	Plant Ontology
chr01	32773565	32783571	Os01g0775300	_	OsM1, M1, OsM1a, OsM1b OsM1c	_	single domain MDC protein 1, single MATH domain containing protein 1	036 _ : Tolerance and resistance, 040 _ : Tolerance and resistance - Stress tolerance	GO:0009414 - response to water deprivation, GO:0009607 - response to biotic stimulus, GO:0005634 - nucleus	TO:0000179 - biotic stress trait, TO:0000276 - drought tolerance

## Sheet: BRF04
##gff-version 3
	Gene start	Gene end	ID	Note	CGSNL Gene Name	CGSNL Gene Symbol	Oryzabase Gene Name Synonym(s)	Oryzabase Gene Symbol Synonym(s)	RAP-DB Gene Name Synonym(s)	RAP-DB Gene Symbol Synonym(s)
chr04	31463105	31466291	Os04g0619400	Protein kinase core domain containing protein. (Os04t0619400-01)	RECEPTOR-LIKE CYTOPLASMIC KINASE 160	RLCK160	Receptor-like Cytoplasmic Kinase 160	OsRLCK160
chr04	31474399	31477315	Os04g0619500	Ovarian tumour otubain domain containing protein. (Os04t0619500-01)
chr04	31478250	31481997	Os04g0619600	Similar to Resistance protein candidate (Fragment). (Os04t0619600-01) Similar to Resistance protein candidate (Fragment). (Os04t0619600-02) Similar to Resistance protein candidate (Fragment). (Os04t0619600-03)	RECEPTOR-LIKE CYTOPLASMIC KINASE 161	RLCK161	Receptor-like Cytoplasmic Kinase 161 Catharanthus roseus receptor-like kinase1-like kinase 9	OsRLCK161 OsCrRLK1L9
chr04	31485367	31488482	Os04g0619700	Similar to H0114G12.8 protein. (Os04t0619700-01)			F-box protein 233	OsWD40-110 OsFbox233 Os_F0069
chr04	31492252	31493474	Os04g0619800	Similar to H0714H04.3 protein. (Os04t0619800-00)
chr04	31497058	31500179	Os04g0619900	Similar to H0114G12.10 protein. (Os04t0619900-00)
chr04	31502967	31514308	Os04g0620000	C-type ATP-binding cassette (ABC) transporter Arsenic (As) detoxification Reduction of As in grains (Os04t0620000-01)	MULTIDRUG RESISTANCE-ASSOCIATED PROTEIN 1	MRP1	ABC transporter superfamily ABCC subgroup member 1 multidrug resistance-associated protein 1 C-type ATP-binding cassette transporter 1 C-type ABC transporter 1	OsABCC1 ABCC1 OsABCC1-1 OsABCC1-2 OsMRP1	MULTIDRUG RESISTANCE-ASSOCIATED PROTEIN 1 ABC transporter superfamily ABCC subgroup member 1 multidrug resistance-associated protein 1 C-type ATP-binding cassette transporter 1 C-type ABC transporter 1	MRP1 OsABCC1 OsABCC1-1 OsABCC1-2 OsMRP1
chr04	31524614	31527861	Os04g0620200	Remorin protein Grain setting (Os04t0620200-01)	GRAIN SETTING DEFECT1	GSD1	Grain setting defect1 Grain setting defect 1 Remorin 6.6 remorin group 6 member 6	OsREM6.6 REM6.6	GRAIN SETTING DEFECT1 Grain setting defect1 Grain setting defect 1 Remorin 6.6 remorin group 6 member 6	GSD1 OsREM6.6 REM6.6
chr04	31525857	31527071	Os04g0620132	Hypothetical gene. (Os04t0620132-00)
chr04	31531978	31541045	Os04g0620400	SIT4 phosphatase-associated protein family protein. (Os04t0620400-01)
chr04	31541180	31541869	Os04g0620500	Similar to H0714H04.7 protein. (Os04t0620500-01)
chr04	31541994	31542752	Os04g0620600	Similar to NOI protein. (Os04t0620600-01)			OsSTA132
chr04	31544124	31551203	Os04g0620700	Nucleolin-like protein Salt stress response (Os04t0620700-01) Hypothetical conserved gene. (Os04t0620700-02)			nucleolin 1	OsNUC1	nucleolin 1	OsNUC1-S
chr04	31551859	31553373	Os04g0620800	Similar to H0714H04.10 protein. (Os04t0620800-00)
chr04	31554480	31558637	Os04g0620950	Hypothetical conserved gene. (Os04t0620950-01)
chr04	31562376	31562964	Os04g0621100	Hypothetical protein. (Os04t0621100-01)
chr04	31577517	31582927	Os04g0621500	Disease resistance protein domain containing protein. (Os04t0621500-00)
chr04	31597884	31602430	Os04g0621650	Hypothetical gene. (Os04t0621650-01)
chr04	31606004	31609869	Os04g0621900	Conserved hypothetical protein. (Os04t0621900-01)
chr04	31609076	31610752	Os04g0622000	Similar to bromodomain containing protein. (Os04t0622000-00)
chr04	31633831	31636009	Os04g0622400	Hypothetical gene. (Os04t0622400-00)
chr04	31635735	31639598	Os04g0622501	Hypothetical gene. (Os04t0622501-01)
chr04	31646261	31649090	Os04g0622800	Similar to bromodomain containing protein. (Os04t0622800-00)
chr04	31660819	31662691	Os04g0623066	Similar to XA1. (Os04t0623066-01)
chr04	31663355	31665410	Os04g0623100	Bromodomain containing protein. (Os04t0623100-01)
chr04	31666207	31667028	Os04g0623200	Similar to H0215F08.2 protein. (Os04t0623200-01)

## Sheet: BRF06-2
##gff-version 3
	Gene start	Gene end	ID	Note	CGSNL Gene Name	CGSNL Gene Symbol	Oryzabase Gene Name Synonym(s)	Oryzabase Gene Symbol Synonym(s)	RAP-DB Gene Name Synonym(s)	RAP-DB Gene Symbol Synonym(s)	References
chr06	29035686	29038182	Os06g0695400	Haem peroxidase family protein. (Os06t0695400-01)			class III peroxidase 91	prx91
chr06	29051003	29053853	Os06g0695451	Hypothetical protein. (Os06t0695451-00)
chr06	29051012	29054304	Os06g0695500	Similar to Peroxidase 16 precursor (EC 1.11.1.7) (Atperox P16) (ATP22a). (Os06t0695500-01)			class III peroxidase 90	prx90
chr06	29059705	29063780	Os06g0695600	RING E3 ligase Negative regulator for salt-stress response (Os06t0695600-01)			RING finger protein	OsRFP	microtubule-associated RING finger protein 1	OsMAR1	Li et al., 2011				https://www.cell.com/cell-host-microbe/pdf/S1931-3128(16)30449-8.pdf
chr06	29068772	29071754	Os06g0695700	Calmodulin-binding plant family protein. (Os06t0695700-01)
chr06	29072361	29076031	Os06g0695800	Phosphate transport system permease protein 1 domain containing protein. (Os06t0695800-01) Bacterial-type ATP binding cassette (ABC) transporter Al tolerance (Os06t0695800-02)	SENSITIVE TO ALUMINIUM RHIZOTOXICITY 1	STAR1	SENSITIVE TO AL RHIZOTOXICITY1 Efflux transporter of nicotianamine 2 ABC transporter superfamily ABCI subgroup member 12	OsENA2 OsABCI12	SENSITIVE TO ALUMINIUM RHIZOTOXICITY 1 SENSITIVE TO AL RHIZOTOXICITY1 Efflux transporter of nicotianamine 2 ABC transporter superfamily	STAR1 OsENA2 OsABCI12
chr06	29078436	29080258	Os06g0695900	Zinc finger RING-type domain containing protein. (Os06t0695900-01)
chr06	29133106	29134569	Os06g0696400	Xyloglycan endo-transglycosylase precursor. (Os06t0696400-01) Similar to Endotransglucosylase hydrolase XTH5. (Os06t0696400-02)	XYLOGLUCAN ENDOTRANSGLUCOSYDASE HYDROLASE 11	XTH11	xyloglucan endotransglucosylase hydrolase xyloglucan endotransglucosylase 11 XET-related gene 2 xyloglucan endotransglucosylase hydrolase 11	OsXTH11 XTR2 OsXTR2 Meri-5
chr06	29133325	29134479	Os06g0696450	Hypothetical protein. (Os06t0696450-00)
chr06	29137112	29138074	Os06g0696500	Similar to Xyloglycan endo-transglycosylase precursor. (Os06t0696500-01)	XYLOGLUCAN ENDOTRANSGLUCOSYDASE HYDROLASE 18	XTH18	xyloglucan endotransglucosylase hydrolase xyloglucan endotransglucosylase 18	OsXTH18
chr06	29138986	29139490	Os06g0696566	Hypothetical conserved gene. (Os06t0696566-01)
chr06	29144888	29146522	Os06g0696600	Similar to Xyloglucan endo-transglycosylase homolog. (Os06t0696600-01)	XYLOGLUCAN ENDOTRANSGLUCOSYDASE HYDROLASE 12	XTH12	xyloglucan endotransglucosylase hydrolase xyloglucan endotransglucosylase 12	OsXTH12
chr06	29148487	29149398	Os06g0696900	Similar to Protein LRP16. (Os06t0696900-00)
chr06	29156457	29157883	Os06g0697000	Similar to Xyloglucan endo-transglucosylase hydrolase 1. (Os06t0697000-01) Similar to Xyloglucan endo-transglucosylase hydrolase 1. (Os06t0697000-02)	XYLOGLUCAN ENDOTRANSGLUCOSYDASE HYDROLASE 10	XTH10	xyloglucan endotransglucosylase hydrolase xyloglucan endotransglucosylase 10	OsXTH10
chr06	29163800	29166676	Os06g0697200	DEAD-box protein abstrakt. (Os06t0697200-00)			RNA helicase 35B	OsRH35B
chr06	29171334	29172170	Os06g0697300	Orn DAP Arg decarboxylase 2 domain containing protein. (Os06t0697300-00)			CLV3 ESR-related 603 CLAVATA3 ENDOSPERM SURROUNDING REGION (ESR)-related (CLE) protein 603	OsCLE603 CLE603
chr06	29173235	29175519	Os06g0697400	Similar to DNA-directed RNA polymerases I II and III 17.1 kDa polypeptide. (Os06t0697400-01)
chr06	29175691	29177069	Os06g0698000	Hypothetical conserved gene. (Os06t0698000-01)
chr06	29180264	29181822	Os06g0697500	ATPase AAA-type core domain containing protein. (Os06t0697500-00)
chr06	29184407	29186298	Os06g0697600	ATPase AAA-type core domain containing protein. (Os06t0697600-01)
chr06	29198270	29199356	Os06g0698200	Similar to Homeobox-leucine zipper protein HOX18. (Os06t0698200-00)	HOMEOBOX GENE 18	HOX18	rice homeobox gene 18 Homeobox-leucine zipper protein HOX18 Homeodomain transcription factor HOX18 HD-ZIP protein HOX18	Oshox18 OsHox18
chr06	29208089	29210889	Os06g0698300	Protein phosphatase 2C family protein. (Os06t0698300-01)			protein phosphatase 2C59 protein phosphatase 2C 59 protein phosphatase 91	OsPP2C59 PP2C59 OsPP91
chr06	29211627	29212504	Os06g0698400	RNA recognition motif domain domain containing protein. (Os06t0698400-01)
chr06	29215436	29218229	Os06g0698500	Protein of unknown function DUF1336 domain containing protein. (Os06t0698500-01)
chr06	29231445	29233822	Os06g0698600	Exo70 exocyst complex subunit family protein. (Os06t0698600-01)	EXOCYST SUBUNIT EXO70 FAMILY PROTEIN G2	EXO70G2	exocyst subunit EXO70 family protein G2	OsEXO70G2 OsExo70G2 OrysaG2_Exo70
chr06	29234952	29238556	Os06g0698674	eIF4-gamma eIF5 eIF2-epsilon domain containing protein. (Os06t0698674-01)
chr06	29235178	29236878	Os06g0698686	Hypothetical protein. (Os06t0698686-00)

## Sheet: BRF07
##gff-version 3
	Gene start	Gene end	ID	Note	CGSNL Gene Name	CGSNL Gene Symbol	Oryzabase Gene Name Synonym(s)	Oryzabase Gene Symbol Synonym(s)	RAP-DB Gene Name Synonym(s)	RAP-DB Gene Symbol Synonym(s)	References
chr07	23047033	23047670	Os07g0571000	Hypothetical gene. (Os07t0571000-01)
chr07	23049463	23055637	Os07g0571100	Conserved hypothetical protein. (Os07t0571100-01) Hypothetical conserved gene. (Os07t0571100-02) Hypothetical conserved gene. (Os07t0571100-03)
chr07	23055708	23056055	Os07g0571200	Hypothetical protein. (Os07t0571200-00)
chr07	23058800	23059595	Os07g0571300	Hypothetical protein. (Os07t0571300-01)
chr07	23070015	23074573	Os07g0571500	Similar to Transmembrane protein 49. (Os07t0571500-00)
chr07	23076409	23078827	Os07g0571600	Chalcone isomerase domain containing protein. (Os07t0571600-00)
chr07	23081214	23085128	Os07g0571700	Similar to Transporter-like protein. (Os07t0571700-01)
chr07	23086550	23087817	Os07g0571800	Similar to Protein YABBY 7. (Os07t0571800-01)	YABBY7	YAB7	YABBY 7 OsYABBY7 Os YABBY7	OsYAB7
chr07	23087933	23090782	Os07g0571900	Prp18 domain containing protein. (Os07t0571900-01)
chr07	23091890	23094419	Os07g0572000	WD40 YVTN repeat-like domain containing protein. (Os07t0572000-01)				OsWD40-144
chr07	23095971	23096786	Os07g0572050	Similar to Copper amine oxidase. (Os07t0572050-00)
chr07	23096025	23099080	Os07g0572075	Hypothetical protein. (Os07t0572075-00)
chr07	23098564	23100449	Os07g0572100	Similar to Amine oxidase like protein (EC 1.4.3.6) (Copper amine oxidase). (Os07t0572100-01)			Copper amine oxidase		DAO
chr07	23106363	23108161	Os07g0572300	Protein of unknown function DUF868 plant family protein. (Os07t0572300-01)
chr07	23110169	23111254	Os07g0572400	Conserved hypothetical protein. (Os07t0572400-01)
chr07	23112171	23113903	Os07g0572500	Conserved hypothetical protein. (Os07t0572500-01)
chr07	23115846	23119820	Os07g0572600	Similar to F20D23.3 protein. (Os07t0572600-01)
chr07	23146051	23149345	Os07g0572800	Similar to MAP kinase-like protein. (Os07t0572800-01) Hypothetical conserved gene. (Os07t0572800-02)	WITH NO LYSINE KINASE 1	WNK1	With No Lysine kinase 1 WNK protein kinase 1 WNK kinase 1	OsWNK1
chr07	23146159	23148178	Os07g0572850	Non-protein coding transcript. (Os07t0572850-00)
chr07	23153184	23154093	Os07g0572900	Similar to 40S ribosomal protein S13. (Os07t0572900-01)
chr07	23155123	23157341	Os07g0573000	Conserved hypothetical protein. (Os07t0573000-01)
chr07	23160404	23164551	Os07g0573100	Similar to Adenylyl-sulfate kinase 1 chloroplast precursor (EC 2.7.1.25) (APS kinase) (Adenosine-5 phosphosulfate kinase) (ATP adenosine-5 - phosphosulfate 3 -phosphotransferase). (Os07t0573100-01)							De-zhen et al., 2016
chr07	23165681	23166392	Os07g0573200	Similar to Adenylyl-sulfate kinase. (Os07t0573200-00)
chr07	23169765	23173649	Os07g0573300	FYVE finger-containing phosphoinositide kinase (EC 2.7.1.68) (1- phosphatidylinositol-4-phosphate 5-kinase) (PIP5K) (PtdIns(4)P-5- kinase) (PIKfyve) (p235). Splice isoform p235S. (Os07t0573300-01) Similar to FYVE finger-containing phosphoinositide kinase (EC 2.7.1.68) (1- phosphatidylinositol-4-phosphate 5-kinase) (PIP5K) (PtdIns(4)P-5- kinase) (PIKfyve) (p235). (Os07t0573300-02)			FYVE finger-containing phosphoinositide kinase
chr07	23178224	23182807	Os07g0573400	Protein of unknown function DUF239 plant domain containing protein. (Os07t0573400-01) Protein of unknown function DUF239 plant domain containing protein. (Os07t0573400-02)
chr07	23178491	23182078	Os07g0573450	Hypothetical protein. (Os07t0573450-00)
chr07	23183963	23185208	Os07g0573500	Hypothetical gene. (Os07t0573500-01)
chr07	23185313	23186925	Os07g0573600	Nucleotide excision repair TFIIH subunit TTDA domain containing protein. (Os07t0573600-01)			required for excision 1-S	OsREX1-S
chr07	23187294	23192344	Os07g0573700	Nucleotide-sugar transporter family protein. (Os07t0573700-01)
chr07	23194229	23199780	Os07g0573800	Similar to root border cell-specific protein. (Os07t0573800-01) FMN-binding split barrel domain containing protein. (Os07t0573800-02) FMN-binding split barrel domain containing protein. (Os07t0573800-03) Hypothetical protein. (Os07t0573800-04)
chr07	23202739	23203255	Os07g0573900	Hypothetical conserved gene. (Os07t0573900-00)	ARABINOGALACTAN PROTEIN 27	AGP27	Arabinogalactan protein 27	OsAGP27
chr07	23208713	23210830	Os07g0574100	Similar to receptor-kinase isolog. (Os07t0574100-00)
chr07	23209009	23209629	Os07g0574150	Hypothetical protein. (Os07t0574150-00)
chr07	23213439	23214991	Os07g0574200	Ubiquitin supergroup domain containing protein. (Os07t0574200-00)
chr07	23217096	23220950	Os07g0574400	Hypothetical gene. (Os07t0574400-01)

## Sheet: BRF10
##gff-version 3
	Gene start	Gene end	ID	Note	CGSNL Gene Name	CGSNL Gene Symbol	Oryzabase Gene Name Synonym(s)	Oryzabase Gene Symbol Synonym(s)	RAP-DB Gene Name Synonym(s)	RAP-DB Gene Symbol Synonym(s)
chr10	14341776	14346096	Os10g0412000	ATPase P-type K Mg Cd Cu Zn Na Ca Na H-transporter family protein. (Os10t0412000-01) Similar to aminophospholipid ATPase. (Os10t0412000-02)
chr10	14348848	14353676	Os10g0412050	Similar to aminophospholipid ATPase. (Os10t0412050-00)
chr10	14357056	14362380	Os10g0412100	Carbon catabolite repressor 4 Exonuclease-endonuclease-phosphatase (EEP) mRNA deadenylation (Os10t0412100-01) Similar to Endonuclease Exonuclease phosphatase family protein expressed. (Os10t0412100-02) Similar to Endonuclease Exonuclease phosphatase family protein expressed. (Os10t0412100-03)	CARBON CATABOLITE REPRESSOR 4A	CCR4A	Carbon catabolite repressor 4a	OsCCR4a	Carbon catabolite repressor 4a	OsCCR4a
chr10	14376053	14376881	Os10g0412350	Similar to H0315A08.1 protein. (Os10t0412350-00)
chr10	14395000	14397752	Os10g0412600	Conserved hypothetical protein. (Os10t0412600-01)
chr10	14399191	14400692	Os10g0412700	Thaumatin pathogenesis-related family protein. (Os10t0412700-01)
chr10	14403026	14407180	Os10g0412800	Conserved hypothetical protein. (Os10t0412800-01)
chr10	14408001	14409842	Os10g0413101	Similar to H0815C01.6 protein. (Os10t0413101-01)
chr10	14423961	14428117	Os10g0413400	Similar to Glycerol-3-phosphate acyltransferase 6 (EC 2.3.1.15) (AtGPAT6). (Os10t0413400-00)			glycerol-3-phosphate acyltransferase	GPAT			Chanda et al., 2008
chr10	14428234	14432381	Os10g0413500	2OG-Fe(II) oxygenase domain containing protein. (Os10t0413500-01) Similar to Prolyl 4-hydroxylase. (Os10t0413500-03)
chr10	14436872	14438849	Os10g0413700	No apical meristem (NAM) protein domain containing protein. (Os10t0413700-01)	NAC DOMAIN-CONTAINING PROTEIN 118	NAC118	NAC domain-containing protein 118	ONAC118
chr10	14443785	14445502	Os10g0413900	No apical meristem (NAM) protein domain containing protein. (Os10t0413900-01)	NAC DOMAIN-CONTAINING PROTEIN 148	NAC148	NAC domain-containing protein 148	ONAC148
chr10	14446549	14448666	Os10g0414000	No apical meristem (NAM) protein domain containing protein. (Os10t0414000-01)	NAC DOMAIN-CONTAINING PROTEIN 119	NAC119	NAC domain-containing protein 119	ONAC119
chr10	14474829	14478809	Os10g0414500	Similar to Tetrapyrrole methylase family protein. (Os10t0414500-01)
chr10	14487133	14493082	Os10g0414700	K Homology domain containing protein. (Os10t0414700-01)			PEPPER	PEP
chr10	14493299	14496761	Os10g0414800	Protein of unknown function DUF593 family protein. (Os10t0414800-01)			SKIP interacting protein 8 SKIPa-interacting protein 8 SKIPa-interacting protein 8	SIP8
chr10	14498531	14500755	Os10g0415100	Amino acid transporter transmembrane domain containing protein. (Os10t0415100-01) Amino acid transporter transmembrane domain containing protein. (Os10t0415100-02)			gamma-aminobutyric acid transporter 4	OsGAT4
chr10	14500815	14504233	Os10g0415200	Exocyst complex subunit Sec15-like family protein. (Os10t0415200-01) Exocyst complex subunit Sec15-like family protein. (Os10t0415200-02)
chr10	14505709	14509906	Os10g0415300	Similar to Chloroplastic glutathione reductase. (Os10t0415300-01) Glutathione reductase Salt tolerance (Os10t0415300-02)			glutathione reductase 3	OsGR3 GR3	glutathione reductase 3	OsGR3 GR3
chr10	14513272	14520385	Os10g0415400	Conserved hypothetical protein. (Os10t0415400-01)
chr10	14532814	14543160	Os10g0415600	Non-protein coding transcript. (Os10t0415600-01) Similar to acylamino-acid-releasing enzyme. (Os10t0415600-02) Similar to Prolyl oligopeptidase family protein expressed. (Os10t0415600-03)			Prolyl Oligopeptidase 21 PROLYL OLIGOPEPTIDASE 21	OsPOP21 POP21

## Sheet: BRGC01
##gff-version 3
	Gene start	Gene end	ID	Note	CGSNL Gene Name	CGSNL Gene Symbol	Oryzabase Gene Name Synonym(s)	Oryzabase Gene Symbol Synonym(s)	RAP-DB Gene Name Synonym(s)	RAP-DB Gene Symbol Synonym(s)
chr01	1625159	1626574	Os01g0129200	C2H2 zinc-finger transcription factor Floral organ identity Cellular proliferation (Os01t0129200-01)	STAMENLESS 1	SL1	stamenless1 stamenless 1 stamenless-1 open break pistilloid-stamen	sl1(t) sl1 stl1 opb OPB1 ps PS OPB	STAMENLESS 1 stamenless1 stamenless 1 stamenless-1 open break pistilloid-stamen	SL1 sl1(t) sl1 stl1 opb OPB1 ps PS OPB
chr01	1641272	1644151	Os01g0129500	Protein of unknown function DUF1666 family protein. (Os01t0129500-02)
chr01	1641526	1642777	Os01g0129550	Hypothetical gene. (Os01t0129550-01)
chr01	1657306	1658388	Os01g0129600	Similar to LBD40 (LOB DOMAIN-CONTAINING PROTEIN 40). (Os01t0129600-00)
chr01	1670475	1670997	Os01g0129800	Conserved hypothetical protein. (Os01t0129800-01)
chr01	1673503	1677066	Os01g0130000	Cation efflux protein family protein. (Os01t0130000-01) Similar to metal tolerance protein C3. (Os01t0130000-02)			metal tolerance protein 9	OsMTP9 MTP9
chr01	1673866	1674692	Os01g0130100	Hypothetical gene. (Os01t0130100-01)
chr01	1685427	1685810	Os01g0130200	Hypothetical conserved gene. (Os01t0130200-00)
chr01	1698203	1703090	Os01g0130400	Similar to Alpha-xylosidase precursor (Fragment). (Os01t0130400-01)
chr01	1700523	1702512	Os01g0130500	Similar to Alpha-xylosidase precursor (Fragment). (Os01t0130500-01)
chr01	1712137	1712947	Os01g0130900	Conserved hypothetical protein. (Os01t0130900-01)
chr01	1733867	1738307	Os01g0131250	Hypothetical gene. (Os01t0131250-01)
chr01	1738868	1739820	Os01g0131300	Conserved hypothetical protein. (Os01t0131300-01)
chr01	1746416	1748544	Os01g0131600	Hypothetical conserved gene. (Os01t0131600-01) Similar to pathogenesis-related transcriptional activator PTI6. (Os01t0131600-02)	ETHYLENE RESPONSE FACTOR 108	ERF108	APETALA2 ethylene response factor 108 APETALA2 ethylene-responsive element binding protein 1 Rice Drought-responsive gene 2	OsAP2 OsERF 108 OsERF108 AP2 EREBP 001 AP2 EREBP1 RD2
chr01	1746447	1748328	Os01g0131450	Hypothetical protein. (Os01t0131450-00)
chr01	1754374	1757590	Os01g0131800	Signal peptidase 22 kDa subunit family protein. (Os01t0131800-01)
chr01	1757812	1758730	Os01g0131900	Similar to Wound-induced protease inhibitor (WIP1). (Os01t0131900-00)
chr01	1760310	1761065	Os01g0132000	Similar to Wound-induced protease inhibitor (WIP1). (Os01t0132000-01)			incompatible strain of P. avenae-induced gene 2	IAI2
chr01	1764784	1770260	Os01g0132050	Hypothetical protein. (Os01t0132050-01)
chr01	1765373	1768669	Os01g0132100	Leucine-rich repeat domain containing protein. (Os01t0132100-00)			Leucine-rich repeat receptor-like kinase
chr01	1771497	1772410	Os01g0132200	Conserved hypothetical protein. (Os01t0132200-01)
chr01	1776044	1778105	Os01g0132400	Conserved hypothetical protein. (Os01t0132400-01)
chr01	1781075	1782386	Os01g0132500	Protein of unknown function DUF1639 domain containing protein. (Os01t0132500-01)
chr01	1787870	1791456	Os01g0132700	Surfeit locus 5 family protein. (Os01t0132700-01)			Mediator 22_1	OsMed22_1 Med22_1
chr01	1801983	1803280	Os01g0132766	Zinc finger C2H2-like domain containing protein. (Os01t0132766-01)
chr01	1813011	1817601	Os01g0132800	Peptidyl-tRNA hydrolase family protein. (Os01t0132800-01)

## Sheet: BRGC07
##gff-version 3
	Gene start	Gene end	ID	Note	CGSNL Gene Name	CGSNL Gene Symbol	Oryzabase Gene Name Synonym(s)	Oryzabase Gene Symbol Synonym(s)	RAP-DB Gene Name Synonym(s)	RAP-DB Gene Symbol Synonym(s)	References
chr07	22402733	22406085	Os07g0561101	Hypothetical conserved gene. (Os07t0561101-01)
chr07	22411227	22413069	Os07g0561300	Cyclin-like F-box domain containing protein. (Os07t0561300-01)			F-box protein 396	OsFbox396 Os_F0578 OsMsr9
chr07	22416201	22417146	Os07g0561500	Short-chain dehydrogenase reductase SDR domain containing protein. (Os07t0561500-01)
chr07	22427661	22429638	Os07g0561800	Similar to carbohydrate transporter sugar porter. (Os07t0561800-01) Similar to carbohydrate transporter sugar porter. (Os07t0561800-02)
chr07	22449175	22450044	Os07g0562051	Similar to exostosin family protein. (Os07t0562051-00)
chr07	22474561	22476365	Os07g0562400	Major facilitator superfamily protein. (Os07t0562400-01)
chr07	22487434	22488617	Os07g0562700	Similar to Type III chlorophyll a b-binding protein (Fragment). (Os07t0562700-01) Similar to Type III chlorophyll a b-binding protein (Fragment). (Os07t0562700-02)			Type III chlorophyll a b-binding protein PSII Cab type III
chr07	22488827	22497724	Os07g0562800	Similar to Myosin heavy chain class VIII A2 protein. (Os07t0562800-01) Similar to Myosin heavy chain class VIII A2 protein. (Os07t0562800-02) Similar to Myosin heavy chain class VIII A2 protein. (Os07t0562800-03)			Myosin VIIIA Myosin class VIII A	OsMyoVIIIA OsMyoVIIIA-1 OsMyoVIIIA-2
chr07	22506550	22509112	Os07g0562900	Hypothetical conserved gene. (Os07t0562900-00)
chr07	22515343	22518319	Os07g0562950	Non-protein coding transcript. (Os07t0562950-00)
chr07	22518146	22518738	Os07g0563000	Similar to D-erythro-sphingosine kinase diacylglycerol kinase. (Os07t0563000-01)
chr07	22534900	22542783	Os07g0563300	B3 domain transcriptional repressor Regulator of seed germination and seedling development (Os07t0563300-01)	GERMINATION DEFECTIVE 1	GD1	germination-defective1		GERMINATION DEFECTIVE 1 germination-defective1	GD1	Wang et al., 2015
chr07	22543447	22544955	Os07g0563400	Protein of unknown function DUF761 plant family protein. (Os07t0563400-01)
chr07	22544636	22545103	Os07g0563500	Hypothetical protein. (Os07t0563500-00)
chr07	22560499	22564384	Os07g0563600	FAR1 domain containing protein. (Os07t0563600-01)
chr07	22565757	22571505	Os07g0563700	IKI3 family protein. (Os07t0563700-01)
chr07	22572135	22577904	Os07g0563800	Similar to ARF GAP-like zinc finger-containing protein ZIGA3. (Os07t0563800-01) Arf GTPase activating protein family protein. (Os07t0563800-02) Arf GTPase activating protein family protein. (Os07t0563800-03) Similar to ARF GAP-like zinc finger-containing protein ZIGA3. (Os07t0563800-04)
chr07	22590906	22594640	Os07g0564000	Conserved hypothetical protein. (Os07t0564000-01)
chr07	22597656	22599343	Os07g0564100	UDP-glucuronosyl UDP-glucosyltransferase family protein. (Os07t0564100-01)
chr07	22597723	22599131	Os07g0564150	Hypothetical gene. (Os07t0564150-00)
chr07	22601776	22602372	Os07g0564200	Conserved hypothetical protein. (Os07t0564200-01)

## Sheet: BRGC11-1
##gff-version 3
	Gene start	Gene end	ID	Note	CGSNL Gene Name	CGSNL Gene Symbol	Oryzabase Gene Name Synonym(s)	Oryzabase Gene Symbol Synonym(s)	RAP-DB Gene Name Synonym(s)	RAP-DB Gene Symbol Synonym(s)
chr11	25461246	25462998	Os11g0642100	Cyclin-like F-box domain containing protein. (Os11t0642100-01)			F-box protein 632	OsFbox632 Os_F0391
chr11	25466557	25468131	Os11g0642400	Transferase family protein. (Os11t0642400-01)	TRYPTAMINE BENZOYL TRANSFERASE 1	TBT1	tryptamine benzoyl transferase 1	Os-TBT1 OsTBT1
chr11	25492192	25496841	Os11g0642800	Similar to Glutathione synthetase. (Os11t0642800-01)	GLUTATHIONE SYNTHETASE 1	GS1	glutathione synthetase 1	OsGS1
chr11	25496956	25498124	Os11g0642900	Hypothetical protein. (Os11t0642900-01)
chr11	25501586	25503169	Os11g0643100	Transferase family protein. (Os11t0643100-01)	TRYPTAMINE BENZOYL TRANSFERASE 2	TBT2	tryptamine benzoyl transferase 2	Os-TBT2 OsTBT2
chr11	25509587	25515285	Os11g0643400	Similar to Serine carboxypeptidase family protein. (Os11t0643400-00)	SERINE CARBOXYPEPTIDASE 64	SCP64	Serine carboxypeptidase 64	OsSCP64
chr11	25522647	25523204	Os11g0643600	Hypothetical conserved gene. (Os11t0643600-00)
chr11	25533715	25536881	Os11g0643700	Similar to predicted protein. (Os11t0643700-01)
chr11	25537073	25540452	Os11g0643800	Similar to Sugar transporter family protein expressed. (Os11t0643800-01)
chr11	25542846	25546129	Os11g0644000	Similar to Protein kinase domain containing protein expressed. (Os11t0644000-00)	RECEPTOR-LIKE CYTOPLASMIC KINASE 342	RLCK342	Receptor-like Cytoplasmic Kinase 342	OsRLCK342 OsSTA269
chr11	25552080	25553309	Os11g0644100	Leucine-rich repeat N-terminal domain containing protein. (Os11t0644100-00)
chr11	25583803	25585451	Os11g0644500	Similar to Transferase family protein expressed. (Os11t0644500-01)			Transferase
chr11	25589890	25591645	Os11g0644600	Conserved hypothetical protein. (Os11t0644600-00)
chr11	25593755	25594593	Os11g0645100	Hypothetical protein. (Os11t0644650-01)
chr11	25594109	25594874	Os11g0644700	Plant disease resistance response protein family protein. (Os11t0644700-01)			dirigent
chr11	25596663	25608463	Os11g0645600	Similar to Tyrosine nicotianamine aminotransferases family protein expressed. (Os11t0644800-00)
chr11	25608333	25608933	Os11g0646100	Hypothetical conserved gene. (Os11t0644900-01)
chr11	25614690	25617362	Os11g0646600	Similar to Oxidoreductase aldo keto reductase family protein expressed. (Os11t0645200-01)
chr11	25614757	25615008	Os11g0647100	Hypothetical gene. (Os11t0645301-00)
chr11	25617774	25618559	Os11g0647600	Plant disease resistance response protein family protein. (Os11t0645400-01)
chr11	25621222	25623934	Os11g0648100	Hypothetical conserved gene. (Os11t0645600-01)
chr11	25627185	25631192	Os11g0648600	Similar to NB-ARC domain containing protein. (Os11t0645800-00)
chr11	25635165	25637763	Os11g0649100	NB-ARC domain containing protein. (Os11t0645886-00)
chr11	25635571	25637635	Os11g0645972	Non-protein coding transcript. (Os11t0645972-00)
Search on Oryzabase:
	gene start	gene end	RAP ID	CGSNL Gene Symbol	Gene symbol synonym(s)	CGSNL Gene Name	Gene name synonym(s)	Trait Class	Gene Ontology	Trait Ontology	Plant Ontology

## Sheet: BRF06-1+BRGC06
##gff-version 3
	Gene start	Gene end	ID	Note	CGSNL Gene Name	CGSNL Gene Symbol	Oryzabase Gene Name Synonym(s)	Oryzabase Gene Symbol Synonym(s)	RAP-DB Gene Name Synonym(s)	RAP-DB Gene Symbol Synonym(s)
chr06	10082204	10087094	Os06g0284200	Protein of unknown function DUF246 plant family protein. (Os06t0284200-02)
chr06	10101308	10102349	Os06g0284500	Zinc finger Dof-type family protein. (Os06t0284500-00)	DNA BINDING WITH ONE FINGER 20	DOF20	Dof zinc factor 20 Dof transcription factor 20	OsDof20 Dof20 OsDof-20
chr06	10120998	10124400	Os06g0284800	Spectrin repeat containing protein. (Os06t0284800-01)
chr06	10126921	10127396	Os06g0284900	Hypothetical protein. (Os06t0284900-00)	ARABINOGALACTAN PROTEIN 7	AGP7	Arabinogalactan protein 7	OsAGP7
chr06	10131033	10131804	Os06g0285100	Similar to endosperm specific protein1. (Os06t0285100-00)	FASCICLIN-LIKE ARABINOGALACTAN PROTEIN 23	FLA23	fasciclin-like AGP 23 fasciclin-like arabinogalactan protein 23	OsFLA23
chr06	10137823	10138746	Os06g0285200	Similar to Leafy cotyledon 1-like L1L protein. (Os06t0285200-01)	HAP3D SUBUNIT OF CCAAT-BOX BINDING COMPLEX	HAP3D	HAP3 subunit D LEC1-type 3 subunit protein-D endosperm-specific gene 83 NUCLEAR FACTOR-Y subunit B9 NUCLEAR FACTOR-Y subunit NF-YB9 HAP3 SUBUNIT D	OsHAP3D OsEnS-83 NF-YB9
chr06	10146888	10149402	Os06g0285400	Similar to Serine threonine-specific kinase like protein. (Os06t0285400-01) Similar to predicted protein. (Os06t0285400-02)
chr06	10184016	10185175	Os06g0285900	Similar to embryogenesis transmembrane protein. (Os06t0285900-00)
chr06	10184539	10203254	Os06g0285920	Hypothetical protein. (Os06t0285920-00)
chr06	10279629	10280577	Os06g0286146	Similar to Embryogenesis transmembrane protein. (Os06t0286146-00)
chr06	10287645	10288678	Os06g0286228	Cupredoxin domain containing protein. (Os06t0286228-01)	EARLY NODULIN LIKE PROTEIN 16	ENODL16	early nodulin-like protein 16	OsENODL16
chr06	10341158	10343466	Os06g0286310	Similar to Oxidoreductase-like protein. (Os06t0286310-01)
chr06	10344190	10358301	Os06g0286351	Armadillo-type fold domain containing protein. (Os06t0286351-01) Similar to AF-4 domain containing protein-like protein. (Os06t0286351-02) Similar to AF-4 domain containing protein-like protein. (Os06t0286351-03) Similar to AF-4 domain containing protein-like protein. (Os06t0286351-04)
chr06	10374132	10375321	Os06g0286375	Similar to Nitrate-induced NOI protein-like protein. (Os06t0286375-00)
chr06	10374591	10374893	Os06g0286400	Non-protein coding transcript. (Os06t0286400-01)
chr06	10375846	10380216	Os06g0286500	Similar to NBS-LRR disease resistance protein homologue. (Os06t0286500-01)				Nbs1-Pi9 Nbs1-Pi2 Nbs1-NPB
chr06	10387793	10390465	Os06g0286700	Similar to Piz-t. (Os06t0286700-00)	PYRICULARIA ORYZAE RESISTANCE Z PYRICULARIA ORYZAE RESISTANCE ZT	PIZ PIZT	Pyricularia oryzae resistance-z Magnaporthe grisea resistance-z Blast resistance z Pyricularia oryzae resistance-2 Magnaporthe grisea resistance-2 Blast resistance 2 Pyricularia oryzae resistance zt Magnaporthe grisea resistance zt Blast resistance zt	Piz Piz (Pi2 Pi-z Piz) Pi-z Pi2 Pi-2 Piz-t Pi-zt Pi-z(t) Pi2 Pizt Pizt
chr06	10399384	10401359	Os06g0286900	Molybdopterin oxidoreductase prokaryotic conserved site domain containing protein. (Os06t0286900-01)
chr06	10408235	10410280	Os06g0287000	Similar to NBS-LRR type R protein Nbs4-Pi. (Os06t0287000-00)			Pi2 9 homolog
chr06	10425155	10427557	Os06g0287200	Similar to NBS-LRR type R protein Nbs7-75. (Os06t0287200-00)			Pi2 9 homolog
chr06	10435819	10441907	Os06g0287500	Similar to Nbs1-ON. (Os06t0287500-01) Similar to NBS-LRR type R protein Nbs7-75. (Os06t0287500-02)			Pi2 9 homolog
chr06	10445137	10451095	Os06g0287700	Similar to NBS-LRR disease resistance protein homologue (Fragment). (Os06t0287700-01) Non-protein coding transcript. (Os06t0287700-02) Similar to Nbs-lrr disease resistance protein (Fragment). (Os06t0287700-03)			Pi2 9 homolog
chr06	10466213	10467311	Os06g0288000	Non-protein coding transcript. (Os06t0288000-00)
chr06	10469382	10471225	Os06g0288100	Similar to Receptor-like protein kinase. (Os06t0288100-01)			protein kinase	PK
chr06	10479285	10480865	Os06g0288300	C-glucosyltransferase Flavone-C-glycoside synthesis (Os06t0288300-01)			C-glycosyltransferase	OsCGT CGT	C-glycosyltransferase	OsCGT CGT
chr06	10482499	10485489	Os06g0288400	Hypothetical conserved gene. (Os06t0288400-01) Conserved hypothetical protein. (Os06t0288400-02)
Search on Oryzabase:
	start_gene	end_gene	RAP ID	CGSNL Gene Symbol	Gene symbol synonym(s)	CGSNL Gene Name	Gene name synonym(s)	Trait Class	Gene Ontology	Trait Ontology	Plant Ontology
chr06	2410176	2418566	Os06g0146100	PI9	Pi9(t), Pi9(t)*, Pi9, Pi-9(t)	PYRICULARIA ORYZAE RESISTANCE 9	Pyricularia oryzae resistance 9, Magnaporthe grisea resistance-9, Blast resistance 9	038 _ : Tolerance and resistance - Disease resistance	GO:0006952 - defense response, GO:0009620 - response to fungus, GO:0043531 - ADP binding	TO:0000506 - nitrogen recycling, TO:0000477 - panicle blast disease resistance, TO:0000468 - leaf blast disease resistance	PO:0009025 - vascular leaf_ A leaf (PO:0025034) in a vascular plant
chr06	2806668	2812929	Os06g0154500	MAPK6	OsMAPK6, OsMPK6, OsSIPK, SIPK, OsMAPK1, MAPK1, MPK1, OsMPK1, MPK6	MITOGEN-ACTIVATED PROTEIN KINASE 6	Mitogen-activated protein kinase 1, MAP kinase 1, MAP kinase 6	001 _ : Biochemical character, 006 _ : Vegetative organ - Root, 038 _ : Tolerance and resistance - Disease resistance, 039 _ : Tolerance and resistance - Insect resistance, 040 _ è€æ€§ã€æŠµæŠ—æ€§ - ã‚¹ãƒˆãƒ¬ã‚¹è€æ€§ : Tolerance and resistance - Stress tolerance	GO:0000165 - MAPKKK cascade, GO:0004707 - MAP kinase activity, GO:0005524 - ATP binding, GO:0005802 - trans-Golgi network, GO:0006468 - protein amino acid phosphorylation, GO:0006952 - defense response, GO:0006979 - response to oxidative stress, GO:0009409 - response to cold, GO:0009524 - phragmoplast, GO:0009574 - preprophase band, GO:0009611 - response to wounding, GO:0009651 - response to salt…	TO:0000439 - fungal disease resistance, TO:0000615 - abscisic acid sensitivity, TO:0002657 - oxidative stress, TO:0002669 - diterpenoid phytoalexin content, TO:0006001 - salt tolerance, TO:0000175 - bacterial blight disease resistance, TO:0000656 - root development trait, TO:0000167 - cytokinin sensitivity, TO:0000074 - blast disease, TO:0000163 - auxin sensitivity	PO:0007520 - root development stage __ Stages of development of a root defined by characteristic morphological, structural, histological or other visible features
chr06	5559909	5563097	Os06g0208800	_	LYP6, Os-LYP6, OsLYP6	_	lysin motif-containing protein 6, lysin motif (LysM)-containing protein 6, LysM-containing protein 6	038 _ : Tolerance and resistance - Disease resistance	GO:0010200 - response to chitin, GO:0032490 - detection of molecule of bacterial origin, GO:0032491 - detection of molecule of fungal origin, GO:0042742 - defense response to bacterium, GO:0046658 - anchored to plasma membrane, GO:0050832 - defense response to fungus	TO:0000315 - bacterial disease resistance, TO:0000439 - fungal disease resistance
chr06	10387793	10390465	Os06g0286700	PIZ	Piz, Piz (Pi2, Pi-z, Piz), Pi-z, Pi2, Pi-2	PYRICULARIA ORYZAE RESISTANCE Z	Pyricularia oryzae resistance-z, Magnaporthe grisea resistance-z, Blast resistance z, Pyricularia oryzae resistance-2, Magnaporthe grisea resistance-2, Blast resistance 2	038 _ : Tolerance and resistance - Disease resistance	GO:0043531 - ADP binding, GO:0009620 - response to fungus, GO:0006952 - defense response	TO:0000468 - leaf blast disease resistance, TO:0000477 - panicle blast disease resistance, TO:0000522 - stomatal conductance	PO:0009025 - vascular leaf_ A leaf (PO:0025034) in a vascular plant, PO:0009047 - stem _A shoot axis (PO:0025029) that is the primary axis of a plant, PO:0009049 - inflorescence _A reproductive shoot system (PO:0025082) that has as parts all of the shoot axes distal to the most distal foliage leaf of a shoot axis and all of the flowers borne by those axes. Must have two or more flowers as parts, …
chr06	13055253	13058027	Os06g0330100	PID3	Pi-d3, Pid3, Pi25	PYRICULARIA ORYZAE RESISTANCE D3	Pyricularia oryzae resistance D3, Magnaporthe grisea resistance-D3, Blast resistance D3, Pyricularia oryzae resistance-d3	038 _ : Tolerance and resistance - Disease resistance	GO:0009620 - response to fungus, GO:0043531 - ADP binding, GO:0006952 - defense response	TO:0000468 - leaf blast disease resistance
chr06	19824521	19829594	Os06g0531200	_	OsDJ-1E, DJ-1E	_	DJ-1/PfpI domain containing protein E, DJ-1 protein E	001 _ : Biochemical character, 038 _ : Tolerance and resistance - Disease resistance, 040 _ è€æ€§ã€æŠµæŠ—æ€§ - ã‚¹ãƒˆãƒ¬ã‚¹è€æ€§ : Tolerance and resistance - Stress tolerance	GO:0051595 - response to methylglyoxal, GO:0002238 - response to molecule of fungal origin, GO:0003713 - transcription coactivator activity, GO:0005829 - cytosol, GO:0006357 - regulation of transcription from RNA polymerase II promoter, GO:0006979 - response to oxidative stress, GO:0009408 - response to heat, GO:0009409 - response to cold, GO:0009658 - chloroplast organization, GO:0019172 - glyox…	TO:0000303 - cold tolerance, TO:0000259 - heat tolerance, TO:0002657 - oxidative stress, TO:0000080 - micronutrient sensitivity, TO:0000021 - copper sensitivity, TO:0000439 - fungal disease resistance
chr06	30890834	30892050	Os06g0726200	CHT1	Cht1*(Chi1), Ch16, Cht1, CHT-1, CH16, RC24, OsChia1a, OsChia1, Chi1, Cht1*, Chi-1, Cht-1, Cht1, RCC1, OsCht-1	CHITINASE 1	Chitinase1, Chitinase 1, Pathogenesis related (PR)-3 chitinase 1, Class I chitinase a, Chitinase-1(class I)	001 _ : Biochemical character, 038 _ : Tolerance and resistance - Disease resistance	GO:0002237 - response to molecule of bacterial origin, GO:0004568 - chitinase activity, GO:0006032 - chitin catabolic process, GO:0008061 - chitin binding, GO:0008843 - endochitinase activity, GO:0009723 - response to ethylene stimulus, GO:0009751 - response to salicylic acid stimulus, GO:0009863 - salicylic acid mediated signaling pathway, GO:0016023 - cytoplasmic membrane-bounded vesicle, GO:00…	TO:0000074 - blast disease, TO:0000173 - ethylene sensitivity, TO:0000255 - sheath blight disease resistance, TO:0000315 - bacterial disease resistance, TO:0000401 - plant growth hormone sensitivity, TO:0000439 - fungal disease resistance
chr06				PIQ1	Piq1*, Pitq1*, Pitq1, Pi-tq1, Pitq-1	PYRICULARIA ORYZAE RESISTANCE Q 1	Pyricularia oryzae resistance from Teqing, Magnaporthe grisea resistance from Teqing, Magnaporthe grisea resistance-tq1, Blast resistance tq1	038 _ : Tolerance and resistance - Disease resistance	GO:0009620 - response to fungus	TO:0000477 - panicle blast disease resistance, TO:0000468 - leaf blast disease resistance, TO:0000474 - glume opening	PO:0009025 - vascular leaf_ A leaf (PO:0025034) in a vascular plant
chr06				PI13	Pi13(t), Pi13(t)*, Pi13	PYRICULARIA ORYZAE RESISTANCE 13	Pyricularia oryzae resistance 13, Magnaporthe grisea resistance 13 (Maowangu), Blast resistance 13	038 _ : Tolerance and resistance - Disease resistance	GO:0009620 - response to fungus	TO:0000468 - leaf blast disease resistance, TO:0000486 - seed color, TO:0000477 - panicle blast disease resistance	PO:0009025 - vascular leaf_ A leaf (PO:0025034) in a vascular plant
chr06				PI8	Pi8, Pi-8	PYRICULARIA ORYZAE RESISTANCE 8	Pyricularia oryzae resistance 8, Magnaporthe grisea resistance-8, Blast resistance 8	038 _ : Tolerance and resistance - Disease resistance	GO:0009620 - response to fungus	TO:0000477 - panicle blast disease resistance, TO:0000468 - leaf blast disease resistance, TO:0000505 - leaf weight	PO:0009025 - vascular leaf_ A leaf (PO:0025034) in a vascular plant
chr06				PI22	Pi22(t)*, Pi22, RMg42, pi22(t), Pi-22(t)	PYRICULARIA ORYZAE RESISTANCE 22	Pyricularia oryzae resistance-22, Magnaporthe grisea resistance-22, Blast resistance 22	038 _ : Tolerance and resistance - Disease resistance	GO:0009620 - response to fungus	TO:0000477 - panicle blast disease resistance, TO:0000468 - leaf blast disease resistance, TO:0000498 - female fertility restoration trait	PO:0009025 - vascular leaf_ A leaf (PO:0025034) in a vascular plant
chr06				PI40	Pi40(t), Pi40, pi40, Pi-40(t), Pi-40	PYRICULARIA ORYZAE RESISTANCE 40	Pyricularia grisea resistance 40, Magnaporthe grisea resistance 40, Blast resistance 40	038 _ : Tolerance and resistance - Disease resistance, 042 _ QTLã®ç‰¹æ€§ - ç²’å“è³ª : Character as QTL - Grain quality	GO:0009620 - response to fungus	TO:0000477 - panicle blast disease resistance, TO:0000510 - penetrated to total root ratio
chr06				PI25	Pi25, Pi25(t)	PYRICULARIA ORYZAE RESISTANCE 25	Pyricularia oryzae resistance 25, Magnaporthe grisea resistance-25, Blast resistance 25	038 _ : Tolerance and resistance - Disease resistance	GO:0009620 - response to fungus	TO:0000468 - leaf blast disease resistance	PO:0009025 - vascular leaf_ A leaf (PO:0025034) in a vascular plant
chr06				PI13	Pi13(t), Pi13(t)*, Pi13, Pi-13(t)*	PYRICULARIA ORYZAE RESISTANCE 13	Pyricularia oryzae resistance 13, Magnaporthe grisea resistance 13, Blast resistance 13	038 _ : Tolerance and resistance - Disease resistance	GO:0009620 - response to fungus	TO:0000477 - panicle blast disease resistance, TO:0000486 - seed color, TO:0000468 - leaf blast disease resistance
chr06				PIQ6	Piq6(t)	PYRICULARIA ORYZAE RESISTANCE Q6	Pyricularia oryzae resistance q6, Magnaporthe grisea resistance q6, Blast resistance q6	038 _ : Tolerance and resistance - Disease resistance	GO:0009620 - response to fungus	TO:0000468 - leaf blast disease resistance, TO:0000477 - panicle blast disease resistance

[truncated: 2 more sheets: BRF11-1+BRGC11-2, BRF11-2+BRGC11-3 ]
