# Supplementary material for: Genome wide association studies for japonica rice resistance to blast in field and controlled conditions
Source: Rice (N Y). 2020 Oct 8;13:71. doi: 10.1186/s12284-020-00431-2 (PMC7544789; doi:10.1186/s12284-020-00431-2)
Supplement: Supplementary file 7 — Additional file 7 Table S4. Colocalization between MTA and known Pi genes. Bold names indicate cloned genes. [file 12284_2020_431_MOESM7_ESM.xlsx]

## Sheet: Table S4
Additional File 7: Table S4. Colocalization between MTA and known Pi genes. Bold names indicate cloned genes.
										RAPDB coordinates
	MTA ID	Peak marker	start	end	Gene ID	chr	start	end	RAPDB ID	start	end	Ref.
Field	BRF01	S1_32855693	-	-	Pi37	1			Os01g0781700	33120499	33124371	https://shigen.nig.ac.jp/rice/oryzabase/; https://rapdb.dna.affrc.go.jp/
					Pi35(t)	1	32107234	33476035				Nguyen et al., 2006
					Pish	1			Os01g0782100	33136846	33145541	https://shigen.nig.ac.jp/rice/oryzabase/; https://rapdb.dna.affrc.go.jp/
					Pi64	1			Os01g0781200	33098082	33103904	Debnath et al., 2018; https://rapdb.dna.affrc.go.jp/
Field	BRF04	S4_31566281	31257415	32476401	Pikur1	4	24611955	33558479				Sharma et al., 2012
					Pi63	4			Os04g0620800/Os04g0620950	31,554,480/31,551,859	31,558,637/31,553,373	https://shigen.nig.ac.jp/rice/oryzabase/; https://rapdb.dna.affrc.go.jp/
					Pi39(t)	4	31491391	31498687				Terashima et al., 2008
Field	BRF06-1	S6_10184497	10108408	11927672	Pi59(t)	6	6640896	10889511				https://shigen.nig.ac.jp/rice/oryzabase/; McCouch et al., 2012
					Piz/Piz-t/Pi2/Pi2-2/Pi9/Pi26/Pi40/Pi50/Pigm	6			Os06g0286700	10387793	10390465	Wang et al., 2017; https://rapdb.dna.affrc.go.jp/
Field	BRF06-2	S6_29136506	-	-	Pitq1	6	28599181	30327854				Sharma et al., 2012
Field	BRF07	S7_23126442	-	-	Pi17	7	22250443	24995083				Sharma et al., 2012
Field	BRF11-1	S11_27464620	26482681	27672972	Pi47	11	21626840	26796502				Debnath et al., 2018; McCouch et al., 2012
					Pi18(t)	11	26796917	28376959				Sharma et al., 2012
					Pib2	11	26796917	28376959				Sharma et al., 2012
Growth chamber	BRGC01	S1_1719121	-	-	Pit	1			Os01g0149600	2686729	2687456	Sharma et al., 2012; https://rapdb.dna.affrc.go.jp/
	BRGC06	S6_10390066	9906359	10685711	Piz/Piz-t/Pi2/Pi2-2/Pi9/Pi26/Pi40/Pi50/Pigm	6			Os06g0286700	10387793	10390465	Wang et al., 2017; https://rapdb.dna.affrc.go.jp/
Growth chamber	BRGC07	S7_22505151	-	-	Pi17	7	22250443	24995083				Sharma et al., 2012
Growth chamber	BRGC11-1	S11_25555354	24811878	25555354	Pif	11	24695583	28462103				Sharma et al., 2012
					Pikh/Pi54/Pi54rh	11			Os11g0639100	25263336	25264276	https://rapdb.dna.affrc.go.jp/
					Pi44(t)	11	20549800	26004823				Sharma et al., 2012
	BRGC11-2	S11_27672972	26482681	28167315	Pi18(t)	11	26796917	28376959				Sharma et al., 2012
					Pi47	11	21626840	26796502				Debnath et al., 2018; McCouch et al., 2012
					Pib2	11	26796917	28376959				Sharma et al., 2012
					Pik/Pikg/Pikm/Pikp/Piks/Pikx/Pike/Pi1/Pikh	11			Os11g0689000/Os11g0689100	27981132	27991195	https://shigen.nig.ac.jp/rice/oryzabase/; https://rapdb.dna.affrc.go.jp/; Chen et al., 2015; Li et al., 2019
					Pi-hk1	11			Os11g0684100	27683640	27695070	https://rapdb.dna.affrc.go.jp/
