# Supplementary material for: Genome wide association studies for japonica rice resistance to blast in field and controlled conditions
Source: Rice (N Y). 2020 Oct 8;13:71. doi: 10.1186/s12284-020-00431-2 (PMC7544789; doi:10.1186/s12284-020-00431-2)
Supplement: Supplementary file 8 — Additional file 8 Table S5. A. Salvo x Maratelli linkage map. Linkage Groups (LG), chromosomes, marker names and their position (cM, obtained using the Kosambi mapping function) are reported. B. Distribution of molecular markers in the chromosomes of the Salvo x Maratelli map. C. QTL detected in Salvo x Maratelli segregating population. LOD score, percentage of phenotypic variance explained (R2), additive effect and the confidence interval (CI; Darvasi and Soller,1997) are reported. [file 12284_2020_431_MOESM8_ESM.xlsx]

## Sheet: Linkage Map
Table S5.
A. Salvo x Maratelli linkage map. Linkage Groups (LG), chromosomes, marker names and their position (cM, obtained using the Kosambi mapping function) are reported.
Linkage Group (LG)	Chromosome	Marker	cM
1	1	*S1_18629381	0
1	1	*S1_18629401	0
1	1	*S1_19247995	13.521
1	1	*S1_20122921	15.863
1	1	*S1_18623118	19.033
1	1	*S1_18063916	22.934
1	1	*S1_18063915	22.934
1	1	*S1_24555725	25.736
1	1	*S1_24555739	25.736
1	1	*S1_24555714	25.736
1	1	*S1_24258794	29.298
1	1	*S1_23016793	30.328
1	1	*S1_23735612	32.07
1	1	*S1_23339346	33.066
1	1	*S1_24820865	33.878
1	1	*S1_23357999	34.632
1	1	*S1_23358024	34.632
1	1	*S1_23806272	35.077
1	1	*S1_24613723	35.839
1	1	*S1_24614785	36.29
1	1	*S1_23418466	36.737
1	1	*S1_23418496	36.737
1	1	*S1_24452373	37.327
1	1	*S1_23747355	37.847
1	1	*S1_11666032	38.033
1	1	*S1_23806235	38.492
1	1	*S1_24812637	38.741
1	1	*S1_25006237	39.296
1	1	*S1_24195138	39.715
1	1	*S1_24195135	39.715
1	1	*S1_24735228	40.203
1	1	*S1_24380134	40.389
1	1	*S1_24461222	40.882
1	1	*S1_24352114	41.267
1	1	*S1_24341492	41.864
1	1	*S1_23885324	42.314
1	1	*S1_23902504	42.64
1	1	*S1_24924135	43.193
1	1	*S1_25147096	43.404
1	1	*S1_25147086	43.597
1	1	*S1_24614807	44.347
1	1	*S1_24614806	44.605
1	1	*RM1287	44.823
1	1	*S1_25627741	44.923
1	1	*S1_25071024	45.366
1	1	*S1_24785484	46.03
1	1	*S1_24093685	46.47
1	1	*S1_24093690	46.47
1	1	*S1_23408692	47.037
1	1	*S1_23408691	47.04
1	1	*S1_24018750	47.558
1	1	*S1_24452237	48.048
1	1	*S1_24019050	48.413
1	1	*S1_24990116	48.767
1	1	*S1_24990115	49.056
1	1	*S1_24380181	49.541
1	1	*S1_24103502	49.988
1	1	*S1_24076215	50.259
1	1	*S1_24713512	50.808
1	1	*S1_24713508	50.808
1	1	*S1_24713505	50.808
1	1	*S1_24440283	51.201
1	1	*S1_23813823	51.487
1	1	*S1_23685204	51.766
1	1	*S1_24294553	52.026
1	1	*S1_9712121	52.075
1	1	*S1_24452664	52.5
1	1	*S1_24629086	52.686
1	1	*S1_24614322	52.81
1	1	*S1_23974957	53.093
1	1	*S1_23412305	53.537
1	1	*S1_24780749	53.867
1	1	*S1_23856783	54.319
1	1	*S1_24785862	54.625
1	1	*S1_24452661	54.922
1	1	*S1_24452666	55.228
1	1	*S1_24192085	55.645
1	1	*S1_42237473	56.027
1	1	*RM488	56.144
1	1	*S1_24713522	56.329
1	1	*S1_23578058	56.819
1	1	*S1_25128503	57.092
1	1	*S1_24968428	57.473
1	1	*S1_25690512	57.905
1	1	*S1_25076669	58.173
1	1	*S1_11429724	58.415
1	1	*S1_24294408	58.718
1	1	*S1_24968368	59.2
1	1	*S1_24970821	59.463
1	1	*S1_24019008	60.004
1	1	*S1_23626543	60.432
1	1	*S1_23626536	60.432
1	1	*S1_23902557	60.844
1	1	*S1_26000544	61.704
1	1	*S1_23498484	61.892
1	1	*S1_23402920	62.561
1	1	*S1_26000828	62.78
1	1	*S1_26540603	63.735
1	1	*S1_42061862	64.171
1	1	*S1_26454311	64.211
1	1	*S1_26454315	64.211
1	1	*S1_26454308	64.211
1	1	*S1_11906626	64.32
1	1	*S1_23448181	64.903
1	1	*S1_26000781	65.595
1	1	*S1_26000765	65.867
1	1	*S1_23537958	66.487
1	1	*S1_26308774	67.054
1	1	*S1_26430157	67.768
1	1	*S1_27115706	68.206
1	1	*S1_25499787	68.875
1	1	*S1_26416985	69.396
1	1	*S1_7497963	69.752
1	1	*S1_26449593	70.038
1	1	*S1_26454503	70.748
1	1	*S1_23412468	71.761
1	1	*S1_23412442	71.761
1	1	*S1_23412438	71.761
1	1	*S1_41962436	72.659
1	1	*S1_27633165	74.064
1	1	*S1_28535874	76.458
1	1	*S1_28535873	76.458
1	1	*S1_28535900	76.812
1	1	*S1_28535990	78.468
1	1	*S1_28536004	78.468
1	1	*S1_42311110	78.987
1	1	*RM259	79.41
1	1	*S1_28524741	80.543
1	1	*S1_28524783	80.543
1	1	*S1_28524745	80.543
1	1	*S1_28524780	80.543
1	1	*S1_28322690	83.143
1	1	*S1_28539209	85.053
1	1	*S1_28539208	85.053
1	1	*S1_6292032	86.851
1	1	*S1_28526694	87.873
1	1	*S1_28526707	87.873
1	1	*S1_28526669	87.873
1	1	*S1_6368252	87.902
1	1	*S1_40488340	89.122
1	1	*S1_5810926	89.154
1	1	*S1_28545350	90.722
1	1	*S1_5782092	91.547
1	1	*S1_28597687	91.737
1	1	*S1_5782095	92.216
1	1	*S1_5782089	92.251
1	1	*S1_5782094	92.251
1	1	*S1_5782097	92.501
1	1	*S1_6395132	94.683
1	1	*S1_30119276	95.361
1	1	*S1_30119275	95.361
1	1	*S1_5857795	96.056
1	1	*S1_6567126	96.99
1	1	*S1_6140049	97.973
1	1	*S1_30119261	99.082
1	1	*S1_5792338	99.619
1	1	*S1_5782072	100.092
1	1	*S1_5782073	100.267
1	1	*S1_5782129	100.628
1	1	*S1_30124433	101.032
1	1	*S1_6057366	101.649
1	1	*S1_6568005	102.689
1	1	*S1_39508402	102.701
1	1	*S1_39508404	102.701
1	1	*S1_30058945	103.381
1	1	*S1_5838058	103.454
1	1	*S1_5839662	104.29
1	1	*S1_5995115	105.782
1	1	*S1_5995120	105.782
1	1	*S1_30118268	106.738
1	1	*S1_6567972	107.346
1	1	*S1_6567940	107.818
1	1	*S1_6077035	108.61
1	1	*S1_5770929	110.208
1	1	*S1_5770910	110.605
1	1	*S1_30118262	110.795
1	1	*S1_5899486	111.942
1	1	*S1_6664009	112.39
1	1	*S1_30118283	112.631
1	1	*S1_30118287	112.631
1	1	*S1_30118290	112.631
1	1	*S1_5731855	113.67
1	1	*S1_2632767	115.161
1	1	*S1_3252203	116.083
1	1	*S1_30023808	116.304
1	1	*S1_39058683	116.366
1	1	*S1_3251419	117.2
1	1	*S1_3468850	117.941
1	1	*S1_2619281	118.908
1	1	*S1_2585653	120.55
1	1	*S1_2585632	120.55
1	1	*S1_3283383	121.926
1	1	*S1_2578206	122.891
1	1	*S1_2686896	123.323
1	1	*S1_2691692	124.616
1	1	*S1_2691681	124.616
1	1	*S1_3189884	126.505
1	1	*S1_3189886	126.505
1	1	*S1_2633220	128.002
1	1	*S1_2633236	128.002
1	1	*S1_1977895	129.333
1	1	*RM1198	131.263
1	1	*S1_2021929	131.536
1	1	*S1_2021937	131.536
1	1	*S1_2021936	131.536
1	1	*S1_2021938	131.536
1	1	*S1_1999069	133.101
1	1	*S1_1963151	134.816
1	1	*S1_1963167	134.816
1	1	*S1_3315503	136.193
1	1	*S1_3315516	136.193
1	1	*S1_3315521	136.193
1	1	*S1_1963096	138.052
1	1	*S1_1963072	138.052
1	1	*S1_38024269	139.026
1	1	*S1_1963102	139.09
1	1	*S1_2053669	140.669
1	1	*S1_2053675	140.712
1	1	*S1_2053673	141.289
1	1	*S1_1989342	143.749
1	1	*S1_1989323	143.749
1	1	*S1_2075877	144.915
1	1	*S1_1966222	145.837
1	1	*S1_2053966	146.972
1	1	*S1_1966966	148.386
1	1	*S1_2057800	152.889
2	2	*S2_672457	0
2	2	*S2_672458	0
2	2	*S2_1075565	3.574
2	2	*S2_9619	6.146
2	2	*S2_501957	8.129
2	2	*S2_457806	9.848
2	2	*S2_1103731	11.323
2	2	*S2_878231	13.22
2	2	*S2_172960	15.323
2	2	*S2_73567	16.777
2	2	*S2_114911	18.647
2	2	*S2_1004859	19.944
2	2	*S2_2445202	21.264
2	2	*S2_2569852	22.961
2	2	*S2_2218261	26.565
2	2	*S2_2218262	26.565
2	2	*S2_2983806	29.699
2	2	*S2_3555308	31.813
2	2	*S2_2927554	34.066
2	2	*S2_2927555	34.066
2	2	*S2_2927557	34.066
2	2	*S2_3964277	38.041
2	2	*S2_3964293	38.041
2	2	*S2_4025300	41.169
2	2	*S2_4080571	42.101
2	2	*S2_2948493	45.445
2	2	*S2_2948508	45.508
2	2	*S2_4053750	48.894
3	2	*RM3850	0
3	2	*S2_8395817	3.174
3	2	*S2_8697541	11.065
3	2	*S2_16980968	15.858
3	2	*S2_18455095	19.551
3	2	*S2_18455066	19.551
3	2	*S2_18455092	19.551
3	2	*S2_18455087	19.551
3	2	*S2_32006072	21.464
3	2	*S2_18576598	23.396
3	2	*S2_17058645	25.538
3	2	*S2_18274305	28.082
3	2	*S2_18274311	28.082
3	2	*S2_17981909	29.473
3	2	*RM6374	31.413
3	2	*S2_14116852	31.873
3	2	*S2_16725766	35.265
3	2	*S2_16725749	35.265
3	2	*S2_16725790	35.265
3	2	*S2_28546577	37.781
3	2	*S2_16476241	38.511
3	2	*S2_16476260	38.511
3	2	*S2_16648945	41.046
3	2	*S2_16648957	41.046
3	2	*S2_18067380	42.293
3	2	*S2_19457469	43.325
3	2	*S2_19261321	44.922
3	2	*RM5631	45.8
3	2	*S2_16692515	46.268
3	2	*S2_19331971	47.28
3	2	*S2_20576901	50.02
3	2	*S2_19492274	50.31
3	2	*S2_19304408	51.107
3	2	*S2_26649276	51.29
3	2	*S2_19306409	52.695
3	2	*S2_26410535	53.479
3	2	*S2_18576535	54.262
3	2	*S2_24973971	55.317
3	2	*S2_25585092	57.862
3	2	*S2_20822013	59.472
3	2	*S2_24689277	59.704
3	2	*S2_19386738	60.4
3	2	*S2_19386723	60.4
3	2	*S2_19386700	60.4
3	2	*S2_26511115	61.083
3	2	*S2_24504587	61.8
3	2	*S2_26043980	63.794
3	2	*S2_25393031	64.909
3	2	*S2_25393033	64.909
3	2	*S2_24732752	66.727
3	2	*RM1303	68.52
3	2	*S2_22622865	69.271
3	2	*S2_24946782	70.628
3	2	*S2_24655679	71.735
3	2	*S2_24752084	73.044
3	2	*S2_24731970	73.809
3	2	*S2_24280253	75.823
3	2	*S2_24408641	77.173
3	2	*S2_24273793	77.718
3	2	*S2_23513320	79.22
3	2	*S2_23404082	81.93
3	2	*S2_23186386	82.489
3	2	*S2_22002131	82.925
3	2	*S2_23223729	83.909
3	2	*S2_23397957	85.138
3	2	*S2_23403559	85.957
3	2	*S2_23246555	86.912
3	2	*S2_23246561	86.912
3	2	*S2_23403341	89.758
3	2	*S2_23818969	91.015
3	2	*S2_23561571	92.694
3	2	*S2_23469738	96.438
3	2	*S2_23469743	96.438
3	2	*S2_22203845	99.554
3	2	*S2_21851688	100.675
3	2	*S2_23403510	102.155
3	2	*S2_23403412	103.235
3	2	*S2_23513334	113.965
4	3	*S3_7793261	0
4	3	*S3_1181874	1.858
4	3	*S3_886620	4.148
4	3	*S3_986417	8.736
4	3	*S3_7870126	8.759
4	3	*S3_7870128	8.759
4	3	*S3_7870093	8.759
4	3	*S3_2224459	11.273
4	3	*S3_850240	12.562
4	3	*S3_7843696	13.166
4	3	*S3_1438976	15.353
4	3	*S3_7816066	15.623
4	3	*S3_6988466	17.71
4	3	*S3_781272	19.045
4	3	*S3_8875986	21.162
4	3	*S3_877081	21.847
4	3	*S3_7884825	23.705
4	3	*S3_862395	23.962
4	3	*S3_7842427	25.595
4	3	*S3_1026686	26.523
4	3	*S3_7793189	28.374
4	3	*S3_856612	30.745
4	3	*S3_922752	33.367
4	3	*S3_7884776	33.512
4	3	*RM517	35.19
4	3	*S3_2467388	37.668
4	3	*S3_9850243	40.354
4	3	*S3_4311236	41.243
4	3	*S3_4047832	43.176
4	3	*S3_26266581	45.14
4	3	*S3_10406307	45.851
4	3	*S3_4514026	46.028
4	3	*S3_4514052	49.382
4	3	*S3_4514048	49.382
4	3	*S3_10365116	51.328
4	3	*S3_4471314	51.586
4	3	*S3_4542425	53.776
4	3	*S3_4311332	56.229
4	3	*S3_4516726	58.002
4	3	*S3_4105584	58.866
4	3	*S3_12357940	59.892
4	3	*S3_4267057	60.042
4	3	*S3_13713223	62.215
4	3	*S3_4363021	62.929
4	3	*S3_25002545	63.807
4	3	*S3_4629908	65.577
4	3	*S3_12039390	66.642
4	3	*S3_4542500	66.903
4	3	*S3_15314583	68.898
4	3	*S3_4079734	69.526
4	3	*S3_4079744	69.526
4	3	*S3_4105371	71.367
4	3	*RM5626	72.718
4	3	*S3_23836194	75.039
4	3	*S3_23836186	75.806
4	3	*S3_23836188	75.806
4	3	*S3_23836187	75.806
4	3	*S3_15209567	78.413
4	3	*S3_15209549	78.413
4	3	*S3_18106267	79.906
4	3	*S3_18106268	80.198
4	3	*S3_15553085	81.507
4	3	*S3_15512948	82.217
4	3	*S3_18569175	83.418
4	3	*S3_17780086	84.368
4	3	*S3_15396770	84.919
4	3	*S3_18106264	85.622
4	3	*S3_15585174	86.877
4	3	*S3_16126350	87.396
4	3	*S3_16243394	88.088
4	3	*S3_15336609	89.222
4	3	*RM3204	89.616
4	3	*S3_17804048	90.762
4	3	*S3_18648285	91.638
4	3	*S3_15940139	92.38
4	3	*S3_15940095	93.012
4	3	*S3_16645599	93.727
4	3	*S3_16580236	94.839
4	3	*S3_20311999	95.201
4	3	*S3_15982534	96.56
4	3	*S3_15982511	96.56
4	3	*S3_15982505	96.56
4	3	*S3_15486562	97.784
4	3	*S3_15486613	97.784
4	3	*S3_16155449	99.015
4	3	*S3_20747030	100.059
4	3	*S3_20747062	100.059
4	3	*S3_20568314	100.741
4	3	*S3_17780022	101.383
4	3	*S3_18131849	102.119
4	3	*S3_17566010	102.737
4	3	*S3_17566004	102.737
4	3	*S3_18171460	103.316
4	3	*S3_18167354	103.782
4	3	*S3_18648371	104.921
4	3	*S3_17709915	105.229
4	3	*S3_20894743	106.214
4	3	*S3_20894742	106.214
4	3	*S3_18569880	106.962
4	3	*S3_18131284	107.864
4	3	*S3_20567965	108.732
4	3	*S3_20480378	109.761
4	3	*S3_18694439	110.463
4	3	*S3_17804103	111.115
4	3	*S3_20567860	111.412
4	3	*S3_17673747	112.319
4	3	*S3_18437379	113.008
4	3	*S3_18130937	113.621
4	3	*S3_19247862	114.155
4	3	*S3_16115119	115.197
4	3	*S3_18239356	115.762
4	3	*S3_20325065	116.292
4	3	*S3_19597521	116.987
4	3	*S3_20391745	117.885
4	3	*S3_15066080	118.372
4	3	*S3_18694773	118.995
4	3	*S3_18106292	120.104
4	3	*S3_16439159	120.8
4	3	*S3_16550214	121.861
4	3	*S3_20192603	123.501
4	3	*S3_20192607	123.501
4	3	*S3_20530050	131.863
4	3	*S3_20530092	131.863
4	3	*S3_18201937	146.946
4	3	*S3_18201996	149.845
5	4	*S4_6954656	0
5	4	*S4_15927597	6.152
5	4	*S4_15927596	6.152
5	4	*S4_14058028	15.996
5	4	*S4_16397335	19.703
5	4	*S4_16542176	23.097
5	4	*S4_17585026	26.186
5	4	*S4_17671243	34.018
5	4	*S4_17671207	34.018
5	4	*S4_17671231	34.018
5	4	*S4_17671204	34.018
5	4	*S4_17671312	40.278
5	4	*S4_18097142	47.655
5	4	*S4_18097115	47.655
5	4	*S4_19387944	50.742
5	4	*RM3742	58.065
5	4	*S4_20295257	62.066
5	4	*S4_20531262	64.059
5	4	*S4_20389738	66.192
5	4	*S4_20411507	69.005
5	4	*S4_20604733	70.63
5	4	*S4_20605331	73.766
5	4	*S4_20739904	76.921
5	4	*S4_20061950	79.064
5	4	*S4_20410004	82.393
6	4	*S4_29966299	0
6	4	*S4_29795318	1.964
6	4	*S4_30605919	4.429
6	4	*S4_30605910	4.429
6	4	*S4_29965891	7.81
6	4	*S4_30326879	8.695
6	4	*S4_29863703	10.475
6	4	*S4_29867253	12.258
6	4	*S4_29895393	12.889
6	4	*S4_30576520	14.138
6	4	*S4_29968457	15.54
6	4	*S4_29966056	17.88
6	4	*S4_29866691	19.098
6	4	*S4_29958584	20.307
6	4	*S4_30304372	21.69
6	4	*S4_30600109	23.212
6	4	*RM6748	24.434
6	4	*S4_30784270	25.359
6	4	*S4_30522915	25.859
6	4	*S4_31150861	27.249
6	4	*S4_31282511	28.687
6	4	*S4_31282510	28.687
6	4	*S4_31440229	30.645
6	4	*RM349	34.79
6	4	*S4_30550070	35.348
6	4	*S4_30550089	35.348
6	4	*S4_30550110	35.348
6	4	*S4_31449324	36.654
6	4	*S4_31664454	37.395
6	4	*S4_32296384	38.564
6	4	*S4_32257262	39.725
6	4	*S4_32867381	42.016
6	4	*S4_32867343	42.016
6	4	*S4_32826582	44.889
6	4	*S4_31664522	46.33
6	4	*S4_31801195	48.018
6	4	*S4_32724312	50.932
6	4	*S4_32771126	52.622
6	4	*S4_31440026	55.886
6	4	*S4_31440033	55.886
6	4	*S4_31440030	55.886
6	4	*S4_31440001	55.886
6	4	*S4_34711921	57.859
6	4	*S4_34808853	59.193
6	4	*RM1272	60.623
6	4	*S4_34670471	68.61
7	5	*S5_849629	0
7	5	*S5_1243654	4.607
7	5	*S5_1195956	11.561
7	5	*S5_849844	13.293
7	5	*S5_922088	18.838
7	5	*RM5374	23.3
7	5	*S5_1808972	30.089
7	5	*S5_1808980	30.089
7	5	*S5_2976477	34.101
7	5	*S5_2775139	37.884
7	5	*S5_2598798	43.232
7	5	*S5_2598821	43.232
7	5	*S5_2598820	43.232
7	5	*S5_3057882	46.885
7	5	*S5_4262413	51.641
7	5	*S5_4262412	51.641
7	5	*S5_4314012	52.924
7	5	*S5_4494889	53.552
7	5	*S5_4619743	57.866
7	5	*S5_4365740	59.517
7	5	*S5_4571243	61.056
7	5	*S5_4619717	63.342
7	5	*S5_4619687	63.342
7	5	*S5_5309876	63.764
7	5	*S5_5391959	65.891
7	5	*S5_5147023	66.219
7	5	*S5_5147019	66.219
7	5	*S5_5998879	66.998
7	5	*S5_5821207	67.333
7	5	*S5_5821182	67.333
7	5	*S5_5437310	68.848
7	5	*S5_6318871	70.312
7	5	*S5_6318829	70.312
7	5	*S5_6318827	70.312
7	5	*S5_6317959	72.246
7	5	*S5_5309614	73.869
7	5	*S5_5520950	74.56
7	5	*S5_5654614	75.504
7	5	*S5_5654640	75.504
7	5	*S5_6071326	76.839
7	5	*S5_5512020	77.467
7	5	*S5_6318736	78.682
7	5	*S5_6318695	78.682
7	5	*S5_5965187	80.226
7	5	*S5_6380588	81.066
7	5	*S5_6356691	81.459
7	5	*S5_6678610	82.388
7	5	*S5_6455093	83.715
7	5	*S5_6347744	84.462
7	5	*S5_6347759	84.462
7	5	*S5_6318090	85.743
7	5	*S5_6701692	86.547
7	5	*S5_7152595	88.558
7	5	*S5_6347697	90.333
7	5	*S5_6347683	90.333
7	5	*S5_6347712	90.333
7	5	*S5_6347690	90.333
7	5	*S5_6923668	92.086
7	5	*S5_6431096	93.442
7	5	*S5_6164391	94.214
7	5	*S5_5821594	95.206
7	5	*S5_7298351	95.809
7	5	*S5_7231855	96.745
7	5	*S5_7928330	98.7
7	5	*S5_16027029	101.041
7	5	*S5_16027054	101.041
7	5	*S5_16091899	102.158
7	5	*S5_14082403	103.609
7	5	*S5_14659763	104.919
7	5	*S5_15144480	106.272
7	5	*S5_15144484	106.272
7	5	*S5_16218476	108.817
7	5	*S5_16320344	110.646
7	5	*S5_15032954	113.109
7	5	*S5_15032965	113.109
7	5	*S5_14987250	114.921
7	5	*S5_15081544	116.267
7	5	*S5_16321162	117.788
7	5	*S5_16321117	117.788
7	5	*S5_16181639	120.884
7	5	*S5_15470872	122.73
7	5	*S5_15470880	122.73
7	5	*S5_16517488	124.613
8	5	*S5_23789026	0
8	5	*S5_23799314	4.891
8	5	*RM3476	10.068
8	5	*S5_27266331	17.885
8	5	*S5_28497108	20.492
8	5	*S5_26310328	21.393
8	5	*S5_27663543	22.377
8	5	*S5_28153699	22.655
8	5	*S5_27947260	23.291
8	5	*S5_27947250	23.291
8	5	*S5_27286276	23.943
8	5	*S5_27949515	24.271
8	5	*S5_28465430	24.773
8	5	*S5_27549197	25.585
8	5	*S5_27946810	25.938
8	5	*S5_27839944	26.909
8	5	*S5_27911378	27.367
8	5	*S5_27393816	27.668
8	5	*S5_27499015	28.542
8	5	*S5_27565218	28.865
8	5	*S5_27285641	29.517
8	5	*S5_27662975	30.324
8	5	*S5_27455742	30.601
8	5	*S5_27119585	31.117
8	5	*S5_27119577	31.117
8	5	*S5_27643211	31.875
8	5	*S5_28311002	32.352
8	5	*S5_28311001	32.352
8	5	*S5_27895666	32.953
8	5	*S5_27285616	33.488
8	5	*S5_27119521	33.963
8	5	*S5_27119528	33.963
8	5	*S5_27578830	34.893
8	5	*S5_27578831	34.893
8	5	*S5_27946746	35.53
8	5	*S5_27369926	36.039
8	5	*S5_28342416	36.513
8	5	*S5_28478943	37.126
8	5	*S5_27122547	37.431
8	5	*S5_27877539	37.658
8	5	*S5_27522006	37.849
8	5	*S5_27849931	38.354
8	5	*S5_27849930	38.768
8	5	*S5_27849937	38.768
8	5	*S5_27849933	38.786
8	5	*S5_27849934	38.786
8	5	*S5_27849927	38.793
8	5	*S5_27849928	39.921
8	5	*S5_28101376	40.066
8	5	*S5_27956201	40.299
8	5	*S5_27912432	40.548
8	5	*S5_28203218	40.846
8	5	*S5_27905061	41.008
8	5	*S5_27431621	41.532
8	5	*S5_27528927	42.064
8	5	*S5_28298144	42.629
8	5	*S5_28298141	42.629
8	5	*S5_28077395	43.139
8	5	*S5_27899292	43.614
8	5	*S5_29412006	44.043
8	5	*S5_28101489	44.826
8	5	*S5_28101484	44.826
8	5	*S5_28101488	44.826
8	5	*S5_28101483	44.826
8	5	*S5_28101481	45.093
8	5	*RM1054	45.944
8	5	*S5_27903500	46.276
8	5	*S5_27422079	46.524
8	5	*S5_27967023	47.655
8	5	*S5_27882523	47.836
8	5	*S5_27882526	47.836
8	5	*S5_27956299	48.655
8	5	*S5_27956283	48.655
8	5	*S5_27956301	48.655
8	5	*S5_28188111	50.151
8	5	*S5_27676830	50.805
8	5	*S5_27967088	51.627
8	5	*S5_27967049	51.627
8	5	*S5_27967051	51.627
8	5	*S5_27967050	51.627
8	5	*S5_28363349	52.113
8	5	*S5_28145023	52.851
8	5	*S5_28145022	52.851
8	5	*S5_27663496	54.727
8	5	*S5_28240138	55.18
8	5	*S5_28117625	56.216
8	5	*S5_28117604	56.216
8	5	*S5_27734526	57.316
8	5	*S5_27972865	57.949
8	5	*S5_27056841	58.346
8	5	*S5_28793697	58.93
8	5	*S5_27904443	59.844
8	5	*S5_29286615	62.444
9	6	*S6_22010078	0
9	6	*S6_20717612	1.311
9	6	*S6_21802147	2.478
9	6	*S6_21814633	4.451
9	6	*S6_20810229	5.715
9	6	*S6_21539402	6.827
9	6	*S6_21539368	6.827
9	6	*S6_20853674	7.577
9	6	*S6_22230727	9.765
9	6	*S6_22230729	9.765
9	6	*S6_20172153	10.931
9	6	*S6_21306643	11.656
9	6	*S6_21306675	11.656
9	6	*S6_20222703	13.903
9	6	*S6_20222701	13.903
9	6	*S6_20222704	13.903
9	6	*S6_20222674	13.903
9	6	*S6_20934806	16.334
9	6	*S6_20418029	17.784
9	6	*S6_20418044	17.784
9	6	*S6_20400656	19.193
9	6	*S6_20224537	20.247
9	6	*S6_20802215	20.904
9	6	*S6_20737891	22.2
9	6	*S6_20737907	22.2
9	6	*S6_20737892	22.2
9	6	*S6_20854319	23.269
9	6	*S6_20855529	24.912
9	6	*S6_20855531	24.912
9	6	*S6_20855552	24.912
9	6	*S6_19730808	26.35
9	6	*S6_19207195	27.432
9	6	*S6_19207196	27.432
9	6	*S6_19207192	27.432
9	6	*S6_19744524	29.056
9	6	*S6_19740732	29.721
9	6	*S6_23197432	30.384
9	6	*S6_20480661	31.12
9	6	*S6_19740676	32.208
9	6	*S6_22119703	32.773
9	6	*S6_19701186	33.808
9	6	*S6_18154282	35.149
9	6	*S6_18154271	35.149
9	6	*S6_18154275	35.149
9	6	*S6_18154284	35.149
9	6	*S6_18154283	35.149
9	6	*S6_19491010	37.321
9	6	*S6_22142168	37.826
9	6	*S6_19446189	39.104
9	6	*S6_19730166	41.099
9	6	*S6_19730141	41.099
9	6	*S6_18907672	44.547
9	6	*S6_18907669	44.547
9	6	*S6_18907638	44.547
9	6	*S6_18907657	44.547
9	6	*S6_25145854	45.553
9	6	*S6_19552577	46.259
9	6	*S6_18144008	48.213
9	6	*S6_18144007	48.213
9	6	*S6_18144009	48.213
9	6	*S6_25125351	50.097
9	6	*S6_23293928	51.43
9	6	*S6_25108829	54.222
9	6	*S6_13744397	54.289
9	6	*S6_25548572	57.212
9	6	*S6_25548596	57.212
9	6	*S6_18154428	57.445
9	6	*S6_27024677	61.524
9	6	*S6_27149332	67.644
9	6	*S6_27043424	70.248
9	6	*S6_27043406	70.248
9	6	*S6_27043422	70.248
9	6	*S6_27045553	74.235
9	6	*S6_27099030	75.871
9	6	*S6_27150472	77.909
9	6	*S6_26854572	79.489
9	6	*S6_27061497	81.272
9	6	*S6_27075076	83.963
9	6	*S6_27075074	88.139
9	6	*S6_29851505	92.726
9	6	*S6_29927468	94.839
9	6	*S6_29676959	96.786
9	6	*S6_28869554	98.717
9	6	*S6_29851571	99.693
9	6	*S6_29983900	103.614
9	6	*S6_29983901	103.614
9	6	*S6_29795177	106.558
9	6	*S6_29794953	108.837
9	6	*S6_28721301	111.119
9	6	*S6_29851475	114.689
9	6	*S6_29851484	114.689
9	6	*S6_29827071	117.791
9	6	*S6_28348546	120.122
10	7	*RM432	0
10	7	*S7_18355042	19.345
10	7	*S7_18355041	19.345
10	7	*S7_18619585	25.965
10	7	*S7_18801180	29.537
10	7	*S7_18801182	30.342
10	7	*S7_18801184	30.342
10	7	*S7_17712549	33.612
10	7	*S7_18859892	35.904
10	7	*S7_18763444	37.392
10	7	*S7_18763484	37.392
10	7	*S7_20500671	43.136
10	7	*S7_20500637	43.136
10	7	*S7_15899791	44.137
10	7	*S7_13067423	44.788
10	7	*S7_14602632	45.168
10	7	*S7_15852503	46.228
10	7	*S7_20812856	47.395
10	7	*S7_14522490	47.659
10	7	*S7_20812844	48.226
10	7	*S7_20729747	48.661
10	7	*S7_11274303	49.05
10	7	*S7_11274318	49.05
10	7	*S7_20901243	49.423
10	7	*S7_11274342	49.882
10	7	*S7_9273195	51.409
10	7	*S7_21140443	51.864
10	7	*S7_21140437	52.39
10	7	*S7_9879802	52.391
10	7	*S7_9879808	52.736
10	7	*S7_20531978	53.064
10	7	*S7_12424425	53.795
10	7	*S7_22179223	54.095
10	7	*S7_12424452	54.307
10	7	*S7_21373923	54.705
10	7	*S7_13638664	54.753
10	7	*S7_20567716	55.096
10	7	*S7_22699065	55.645
10	7	*S7_22549724	56.213
10	7	*S7_12713085	56.334
10	7	*S7_20885107	57.073
10	7	*S7_13054114	57.209
10	7	*S7_13391154	57.889
10	7	*S7_21597814	58.047
10	7	*S7_13181748	58.514
10	7	*S7_22048720	58.738
10	7	*S7_10998555	58.813
10	7	*S7_22048703	58.98
10	7	*S7_11383503	59.229
10	7	*S7_11383517	59.229
10	7	*S7_23508951	59.618
10	7	*S7_21140468	60.313
10	7	*S7_13202441	60.432
10	7	*S7_13202422	60.432
10	7	*S7_20925453	60.733
10	7	*S7_11682539	61.282
10	7	*S7_23416761	61.94
10	7	*S7_20958763	62.326
10	7	*S7_13413471	62.33
10	7	*S7_13413459	62.33
10	7	*S7_13038936	63.007
10	7	*S7_21465825	63.198
10	7	*S7_22874621	63.606
10	7	*S7_13054072	63.758
10	7	*S7_21319903	64.243
10	7	*S7_13402275	64.862
10	7	*S7_21175178	65.242
10	7	*S7_11740428	65.769
10	7	*S7_11740458	65.769
10	7	*S7_21175169	65.824
10	7	*S7_20905839	66.292
10	7	*S7_10926591	66.543
10	7	*S7_10926612	66.543
10	7	*S7_10926622	66.97
10	7	*S7_21509186	67.442
10	7	*S7_23427737	68.045
10	7	*S7_13152617	68.079
10	7	*S7_22937295	68.598
10	7	*S7_10435805	69.114
10	7	*S7_23194220	69.671
10	7	*S7_13079805	69.931
10	7	*S7_22486166	70.124
10	7	*S7_10998864	70.274
10	7	*S7_12628672	70.839
10	7	*S7_24087234	71.172
10	7	*S7_12665913	71.541
10	7	*S7_23052515	71.793
10	7	*S7_10852293	72.262
10	7	*S7_10852327	72.262
10	7	*S7_23079397	73.045
10	7	*S7_22230672	73.277
10	7	*S7_22696677	73.647
10	7	*S7_13073105	74.129
10	7	*S7_13073056	74.129
10	7	*S7_23279991	74.276
10	7	*S7_24481560	75.2
10	7	*S7_24481581	75.2
10	7	*S7_24481614	75.2
10	7	*S7_22484650	75.915
10	7	*S7_13842912	76.093
10	7	*S7_22484684	76.286
10	7	*S7_23000232	76.817
10	7	*S7_10972782	76.91
10	7	*S7_22827240	77.432
10	7	*S7_10170081	78.23
10	7	*S7_22935870	78.566
10	7	*S7_22935871	78.566
10	7	*S7_23482809	79.336
10	7	*S7_11291428	79.858
10	7	*S7_11291425	79.858
10	7	*S7_22807892	80.22
10	7	*S7_11629161	81.398
10	7	*S7_23482580	81.673
10	7	*S7_11629165	81.697
10	7	*S7_23427785	82.448
10	7	*S7_23427800	82.814
10	7	*S7_23003641	83.619
10	7	*S7_23003637	83.619
10	7	*S7_23358106	84.607
10	7	*S7_22842384	85.829
10	7	*S7_23194835	86.277
10	7	*S7_23086735	86.842
10	7	*S7_23498301	87.277
10	7	*S7_23492987	87.646
10	7	*RM21983	88.983
10	7	*S7_24669663	89.747
10	7	*S7_24568335	90.564
10	7	*S7_15513153	90.741
10	7	*S7_15513144	90.741
10	7	*S7_23427029	91.636
10	7	*S7_24584432	92.393
10	7	*S7_12445957	92.498
10	7	*S7_12445985	92.514
10	7	*S7_22731252	93.284
10	7	*S7_22775787	94.576
10	7	*S7_24370155	95.453
10	7	*S7_23508495	96.302
10	7	*S7_14413848	97.586
10	7	*S7_22444217	97.634
10	7	*S7_24129230	98.315
10	7	*S7_24473393	100.347
10	7	*S7_25321034	102.344
10	7	*S7_25428975	103.727
10	7	*S7_22255592	109.029
10	7	*S7_22255546	109.029
10	7	*S7_29490147	111.999
10	7	*S7_29490129	111.999
10	7	*S7_29490141	111.999
10	7	*S7_29513094	121.796
10	7	*S7_29560793	128.629
10	7	*S7_29560837	128.629
10	7	*S7_29560104	134.464
10	7	*S7_29459090	140.78
10	7	*RM2381	149.724
11	8	*S8_10181047	0
11	8	*S8_9798074	4.879
11	8	*S8_9798044	4.879
11	8	*S8_16812121	10.647
11	8	*S8_10168141	11.765
11	8	*S8_10884845	13.591
11	8	*S8_17687452	15.109
11	8	*S8_17687450	15.389
11	8	*S8_10097091	18.263
11	8	*S8_16852034	19.173
11	8	*S8_16769147	21.073
11	8	*S8_17652409	22.905
11	8	*S8_17559976	24.498
11	8	*S8_17559986	24.498
11	8	*S8_16769074	27.437
11	8	*S8_16769090	27.437
11	8	*S8_16884724	29.815
11	8	*S8_16884774	29.815
11	8	*S8_20185033	31.704
11	8	*S8_16991049	31.953
11	8	*S8_16852218	32.834
11	8	*S8_18004629	34.75
11	8	*S8_17989035	35.649
11	8	*S8_18026161	36.837
11	8	*S8_18873996	38.049
11	8	*S8_19908260	38.652
11	8	*S8_19897120	39.095
11	8	*S8_19822139	41.379
11	8	*S8_20199428	42.715
11	8	*S8_19661643	44.1
11	8	*S8_19745821	45.335
11	8	*S8_19908417	47.315
11	8	*S8_19908410	47.315
11	8	*S8_19908379	47.315
11	8	*S8_19691924	49.884
11	8	*S8_19743876	50.608
11	8	*S8_20165619	51.273
11	8	*S8_20408344	52.298
11	8	*S8_20196714	53.307
11	8	*S8_19827239	54.846
11	8	*S8_19436332	57.125
11	8	*S8_19656273	59.219
11	8	*S8_20155714	62.502
11	8	*S8_20155716	62.502
11	8	*S8_20155715	62.502
11	8	*S8_20155733	62.502
11	8	*S8_19908200	66.687
11	8	*S8_19908199	66.687
11	8	*S8_19908203	66.687
11	8	*S8_21419564	70.42
11	8	*S8_21465899	71.636
11	8	*S8_21564440	74.241
11	8	*S8_21564439	74.241
11	8	*S8_21884807	78.762
11	8	*S8_21977637	84.593
11	8	*S8_21977638	84.593
11	8	*S8_21982889	89.129
11	8	*S8_21625257	92.581
11	8	*S8_21982966	96.218
11	8	*S8_22414595	100.405
11	8	*S8_26221483	108.038
11	8	*S8_26221484	108.038
11	8	*S8_26127130	118.673
11	8	*S8_26779582	125.22
11	8	*S8_26906091	131.518
11	8	*S8_27924951	137.643
11	8	*RM264	151.026
12	9	*S9_5624400	0
12	9	*S9_5624437	0
12	9	*S9_5624431	0.551
12	9	*S9_5308255	2.374
12	9	*S9_5308253	2.374
12	9	*S9_1759389	3.723
12	9	*S9_994034	4.86
12	9	*S9_6195580	5.496
12	9	*S9_3937827	6.798
12	9	*S9_3937835	6.798
12	9	*S9_4210173	7.521
12	9	*S9_6528061	8.248
12	9	*S9_4210235	8.904
12	9	*S9_956526	9.308
12	9	*S9_4176018	9.657
12	9	*S9_145219	9.941
12	9	*S9_1145465	10.55
12	9	*S9_1488934	10.948
12	9	*S9_6285488	11.447
12	9	*S9_5432371	12.068
12	9	*S9_4074638	12.464
12	9	*S9_5628735	12.906
12	9	*S9_1061038	13.324
12	9	*S9_6166069	13.761
12	9	*S9_5186738	14.513
12	9	*S9_5186729	14.513
12	9	*S9_3630595	15.013
12	9	*S9_848007	15.332
12	9	*S9_2017727	15.693
12	9	*S9_1878116	16.459
12	9	*S9_4226151	16.75
12	9	*S9_2226518	17.592
12	9	*S9_2226508	17.592
12	9	*S9_4737369	18.141
12	9	*S9_6347112	18.356
12	9	*S9_3371639	18.9
12	9	*S9_3552857	19.53
12	9	*S9_2017667	19.816
12	9	*S9_3236478	20.04
12	9	*RM6839	20.369
12	9	*S9_5831353	20.697
12	9	*S9_5831339	20.697
12	9	*S9_5395829	21.092
12	9	*S9_3250892	21.456
12	9	*S9_5139293	22.044
12	9	*S9_5139259	22.044
12	9	*S9_5139286	22.044
12	9	*S9_345156	22.572
12	9	*S9_345294	23.053
12	9	*S9_3206253	23.367
12	9	*S9_981652	23.967
12	9	*S9_907368	24.445
12	9	*S9_3898862	24.955
12	9	*S9_981081	25.263
12	9	*S9_2035252	25.687
12	9	*S9_2035256	25.687
12	9	*S9_4075241	26.43
12	9	*S9_4075230	26.43
12	9	*S9_4136409	27.028
12	9	*S9_970300	27.514
12	9	*S9_5996396	27.993
12	9	*S9_4451203	28.711
12	9	*S9_4066272	29.225
12	9	*S9_4066292	29.225
12	9	*S9_4451334	29.639
12	9	*S9_4762305	30.29
12	9	*S9_4762301	30.29
12	9	*S9_3668907	30.811
12	9	*S9_2548073	31.285
12	9	*S9_2186370	31.822
12	9	*S9_4780364	32.336
12	9	*S9_846572	32.665
12	9	*S9_846528	32.928
12	9	*S9_751270	33.442
12	9	*S9_4315460	33.961
12	9	*S9_4315483	33.961
12	9	*S9_260125	34.873
12	9	*S9_260139	34.873
12	9	*S9_6271902	35.527
12	9	*S9_980910	36.404
12	9	*S9_980935	36.604
12	9	*S9_980924	36.604
12	9	*S9_980904	36.604
12	9	*S9_4455455	37.814
12	9	*S9_4455424	37.942
12	9	*S9_4075168	38.428
12	9	*S9_1365858	38.977
12	9	*S9_7843147	40.903
12	9	*S9_549242	41.467
12	9	*S9_549253	41.582
12	9	*S9_2064943	42.44
12	9	*S9_1365910	42.828
12	9	*S9_2064927	43.187
12	9	*S9_8539318	44.161
12	9	*S9_8174799	44.504
12	9	*S9_7843101	45.362
12	9	*S9_16948029	47.853
12	9	*S9_9917446	48.037
12	9	*S9_8691582	49.136
12	9	*S9_9919300	50.443
12	9	*S9_10063666	52.581
12	9	*S9_17121240	52.627
12	9	*S9_10063723	53.541
12	9	*S9_9674546	55.327
12	9	*S9_9674556	56.012
12	9	*S9_9674549	56.012
12	9	*S9_16824549	56.406
12	9	*S9_10273515	58.764
12	9	*S9_16971365	61.459
12	9	*S9_10222474	61.811
12	9	*S9_9933701	62.839
12	9	*S9_16822910	62.877
12	9	*S9_10899580	64.328
12	9	*S9_16977926	64.676
12	9	*S9_10060108	66.749
12	9	*S9_17109910	67.296
12	9	*S9_10937127	70.809
12	9	*S9_10937106	70.809
12	9	*S9_10937116	70.809
12	9	*S9_17196473	71.297
12	9	*S9_17017162	73.754
12	9	*S9_12067716	76.7
12	9	*S9_17014200	77.658
12	9	*S9_10273227	78.333
12	9	*S9_17060102	81.788
12	9	*S9_12693303	88.753
12	9	*S9_20870776	89.839
12	9	*S9_13152218	94.662
12	9	*S9_15241131	99.542
12	9	*S9_13067596	110.808
12	9	*RM2144	121.044
13	10	*RM2887	0
13	10	*S10_9084089	16.782
13	10	*S10_9775672	19.042
13	10	*S10_7995291	20.92
13	10	*S10_10304849	22.641
13	10	*S10_10304870	22.641
13	10	*S10_8940957	23.724
13	10	*S10_10329230	24.633
13	10	*S10_6422640	25.777
13	10	*S10_7385842	26.404
13	10	*S10_9552974	27.355
13	10	*S10_9552965	27.355
13	10	*S10_10270810	28.313
13	10	*S10_10270868	28.687
13	10	*S10_8572066	29.538
13	10	*S10_11254275	31.166
13	10	*S10_9707727	31.599
13	10	*S10_10714219	32.625
13	10	*S10_10224147	34.09
13	10	*S10_9343138	35.145
13	10	*S10_9343137	35.597
13	10	*S10_9343134	36.132
13	10	*RM8015	37.541
13	10	*S10_11110687	38.418
13	10	*S10_6701924	39.43
13	10	*S10_8891693	39.895
13	10	*S10_9139576	40.859
13	10	*S10_10635901	41.579
13	10	*RM3311	42.239
13	10	*S10_11666003	43.272
13	10	*S10_9069577	44.246
13	10	*S10_11836497	44.965
13	10	*S10_4492785	45.633
13	10	*S10_4262486	46.615
13	10	*S10_4509785	47.876
13	10	*S10_4509794	47.899
13	10	*S10_4350114	49.877
13	10	*S10_4350088	49.877
13	10	*S10_4350090	49.877
13	10	*S10_9272767	51.619
13	10	*S10_6301924	52.359
13	10	*S10_4682706	53.696
13	10	*S10_4193111	54.128
13	10	*S10_4046943	54.989
13	10	*S10_3763689	56.154
13	10	*S10_4509814	56.822
13	10	*S10_4509849	57.295
13	10	*S10_3832041	58.974
13	10	*S10_3832040	59.591
13	10	*RM467	61.055
13	10	*S10_4685125	62.127
13	10	*S10_15902872	62.467
13	10	*S10_4251303	63.491
13	10	*S10_15664637	64.356
13	10	*S10_4229015	64.863
13	10	*S10_4229036	65.357
13	10	*S10_2299960	66
13	10	*S10_16426957	66.035
13	10	*S10_2410215	67.68
13	10	*S10_16904003	68.213
13	10	*S10_15734289	68.954
13	10	*S10_460117	69.813
13	10	*S10_460135	69.813
13	10	*S10_16079590	70.632
13	10	*S10_16241457	71.065
13	10	*S10_16909552	72.175
13	10	*S10_1463418	72.674
13	10	*S10_1463413	72.674
13	10	*S10_1463389	72.674
13	10	*S10_15896032	72.9
13	10	*S10_15991871	74.009
13	10	*S10_15856651	74.992
13	10	*S10_16140307	75.998
13	10	*S10_188411	76.307
13	10	*RM7492	77.179
13	10	*S10_15893363	77.306
13	10	*S10_15922957	77.92
13	10	*S10_707521	77.922
13	10	*S10_16427013	79.46
13	10	*S10_17250911	80.053
13	10	*S10_2394203	80.516
13	10	*S10_16457519	80.6
13	10	*S10_17230753	81.889
13	10	*S10_17222855	82.964
13	10	*S10_17407076	83.716
13	10	*S10_17249731	84.033
13	10	*S10_654545	84.633
13	10	*S10_16028071	85.034
13	10	*S10_17349617	86.648
13	10	*S10_19698961	86.699
13	10	*S10_17378644	87.324
13	10	*S10_19623182	90.016
13	10	*S10_18519808	90.623
13	10	*S10_18498029	91.68
13	10	*S10_18559079	92.73
13	10	*S10_19703441	93.476
13	10	*S10_18508949	94.432
13	10	*S10_18508946	94.432
13	10	*S10_18998951	95.906
13	10	*S10_19067281	96.484
13	10	*S10_19057019	97.489
13	10	*S10_18664502	98.031
13	10	*S10_19229358	98.838
13	10	*S10_18590937	99.388
13	10	*S10_20498847	99.904
13	10	*S10_18678318	100.9
13	10	*S10_19754550	101.829
13	10	*S10_19749339	103.146
13	10	*S10_19749333	103.759
13	10	*S10_19749337	103.991
13	10	*S10_19749331	103.991
13	10	*S10_19749336	104.034
13	10	*S10_19749286	104.194
13	10	*S10_19749318	104.194
13	10	*S10_18638312	105.065
13	10	*S10_18402152	105.818
13	10	*S10_18701911	106.009
13	10	*S10_18402263	106.734
13	10	*S10_19345287	107.002
13	10	*S10_19612801	107.712
13	10	*S10_19070796	108.379
13	10	*S10_19335407	109.179
13	10	*S10_19335416	109.179
13	10	*S10_19276366	109.666
13	10	*S10_20098714	110.664
13	10	*S10_20058661	111.137
13	10	*S10_19811186	112.165
13	10	*S10_19811145	112.165
13	10	*S10_19811172	112.165
13	10	*S10_19810991	113.154
13	10	*S10_19810961	113.154
13	10	*S10_19454416	113.807
13	10	*S10_20115143	114.488
13	10	*S10_19811108	115.38
13	10	*S10_19811082	115.396
13	10	*S10_19847556	116.183
13	10	*S10_19811027	116.791
13	10	*S10_19810493	116.899
13	10	*S10_19713719	117.559
13	10	*S10_19463253	117.965
13	10	*S10_19448989	118.972
13	10	*S10_19900072	119.946
13	10	*S10_19613255	121.14
13	10	*S10_19613260	121.14
13	10	*S10_19613241	121.14
13	10	*S10_19613261	121.14
13	10	*S10_18835475	122.352
13	10	*S10_19859321	122.897
13	10	*S10_19811222	123.747
13	10	*S10_19811210	123.747
13	10	*S10_20045864	124.661
13	10	*S10_19857665	125.293
13	10	*S10_19698837	125.768
13	10	*S10_20111616	126.337
13	10	*S10_19877879	127.327
13	10	*S10_19877917	127.327
13	10	*S10_19877927	127.327
13	10	*S10_20540233	129.116
13	10	*S10_20737894	130.293
13	10	*S10_21612471	132.16
13	10	*S10_21232033	133.54
14	11	*S11_795464	0
14	11	*S11_2126161	11.959
14	11	*S11_4285415	18.119
14	11	*S11_4285414	18.119
14	11	*S11_4223322	20.402
14	11	*S11_3788159	21.017
14	11	*S11_4430217	22.825
14	11	*S11_4430172	22.825
14	11	*S11_4382645	25.009
14	11	*S11_4382660	25.009
14	11	*S11_4382684	25.009
14	11	*S11_3788849	27.296
14	11	*S11_3830071	28.441
14	11	*S11_5041460	30.257
14	11	*S11_5041452	30.257
14	11	*S11_5041480	30.257
14	11	*S11_4290772	31.963
14	11	*S11_4237046	33.136
14	11	*S11_3907521	34.259
14	11	*S11_3732683	35.025
14	11	*S11_3650271	35.517
14	11	*S11_3778819	36.651
14	11	*S11_3778806	36.651
14	11	*RM167	37.188
14	11	*S11_4315268	38.381
14	11	*S11_4825818	38.936
14	11	*S11_4175226	39.343
14	11	*S11_5012866	40.882
14	11	*S11_5012815	40.882
14	11	*S11_4187163	42.725
14	11	*S11_6300542	47.005
14	11	*S11_6147989	49.486
14	11	*S11_6147990	49.486
14	11	*S11_6147991	49.486
14	11	*S11_6266113	51.921
14	11	*S11_8837219	53.132
14	11	*S11_8544507	54.581
14	11	*S11_8942655	55.186
14	11	*S11_8795692	56.099
14	11	*S11_8795702	56.492
14	11	*S11_8019013	57.885
14	11	*S11_9068834	59.557
14	11	*S11_9097586	61.115
14	11	*S11_9097570	61.574
14	11	*S11_9097595	61.574
14	11	*S11_9118203	62.86
14	11	*S11_8018916	64.38
14	11	*S11_8018920	64.38
14	11	*S11_8018921	64.38
14	11	*S11_9103106	65.822
14	11	*S11_8379723	66.712
14	11	*S11_9004531	67.1
14	11	*S11_8026855	67.633
14	11	*S11_8575746	68.216
14	11	*S11_8379659	69.197
14	11	*RM5731	70.404
14	11	*S11_10232787	72.352
14	11	*S11_14039109	73.518
14	11	*S11_15599375	76.452
14	11	*S11_16448415	78.67
14	11	*S11_16448392	78.67
14	11	*S11_16448416	78.67
14	11	*S11_17201178	81.94
14	11	*S11_16291291	85.419
14	11	*S11_16291259	85.419
14	11	*S11_17393578	88.516
14	11	*S11_25462197	88.586
14	11	*S11_28870897	89.187
14	11	*S11_16576286	89.88
14	11	*S11_28167315	89.93
14	11	*S11_26950050	92.282
14	11	*S11_24811815	92.88
14	11	*S11_25984422	93.955
14	11	*S11_27573854	95.254
14	11	*S11_27605334	95.836
14	11	*S11_25226779	96.768
14	11	*S11_19762328	97.609
14	11	*S11_26260809	99.097
14	11	*S11_26260795	99.097
14	11	*S11_25478006	100.046
14	11	*S11_25945096	101.046
14	11	*RM224	101.838
14	11	*S11_24731457	103.07
14	11	*S11_25477825	103.653
14	11	*S11_26583984	104.698
14	11	*S11_25555354	105.079
14	11	*S11_26219161	105.834
14	11	*S11_26218956	107.114
14	11	*S11_26218948	107.114
14	11	*S11_26218973	107.114
14	11	*S11_28872149	107.824
14	11	*S11_20004061	109.263
14	11	*S11_27015438	109.532
14	11	*S11_27007623	109.962
14	11	*S11_27007627	110.44
14	11	*S11_28988578	111.102
14	11	*S11_25816329	112.891
14	11	*S11_25552092	113.636
14	11	*S11_25552124	113.636
14	11	*S11_25181528	115.276
14	11	*S11_25123438	116.026
14	11	*S11_25161524	117.268
14	11	*S11_24700959	118.253
14	11	*S11_24810072	119.345
14	11	*S11_24810018	120.637
14	11	*S11_24811878	121.537
14	11	*S11_22242899	122.244
14	11	*S11_21872528	123.414
14	11	*S11_21872549	123.414
14	11	*S11_22351441	125.247
14	11	*S11_22302443	126.819
14	11	*S11_22302432	126.819
14	11	*S11_21535810	127.859
14	11	*S11_21498908	129.014
14	11	*S11_22470842	130.19
14	11	*S11_22660819	131.87
14	11	*S11_22660820	131.87
14	11	*S11_22300461	132.629
14	11	*S11_22242779	133.772
14	11	*S11_23565757	134.971
14	11	*S11_23565751	134.971
14	11	*S11_23565766	135.485
14	11	*S11_23416988	137.437
14	11	*S11_23650189	138.698
14	11	*S11_23427822	141.117
14	11	*S11_23427824	141.117
14	11	*S11_23335490	142.381
14	11	*S11_23335502	142.773
14	11	*S11_22626558	151.78
14	11	*S11_22626555	152.323
14	11	*S11_22626546	152.323
15	12	*S12_699466	0
15	12	*S12_3517880	27.841
15	12	*S12_3069803	34.28
15	12	*S12_4169394	38.697
15	12	*S12_4406642	46.774
15	12	*S12_4406634	46.774
15	12	*S12_23687157	50.155
15	12	*S12_4406589	50.467
15	12	*S12_4406567	50.467
15	12	*S12_4406571	50.467
15	12	*S12_23092043	52.303
15	12	*S12_4209533	52.633
15	12	*S12_4209521	52.633
15	12	*S12_4095973	55.414
15	12	*S12_4209431	56.042
15	12	*S12_5185760	57.806
15	12	*S12_23793066	58.634
15	12	*S12_5822743	59.217
15	12	*S12_6218261	60.422
15	12	*S12_6218257	61.002
15	12	*S12_4833513	62.381
15	12	*S12_4798179	63.132
15	12	*S12_5417508	64.167
15	12	*S12_5822623	64.873
15	12	*S12_5822657	64.873
15	12	*S12_6224308	65.808
15	12	*S12_14684759	66.376
15	12	*S12_6694233	66.938
15	12	*S12_13126880	67.51
15	12	*S12_5581320	67.86
15	12	*S12_24696024	68.143
15	12	*S12_8036235	69.035
15	12	*S12_8036234	69.035
15	12	*S12_8036224	69.035
15	12	*S12_8036212	69.419
15	12	*S12_5451958	70.269
15	12	*S12_12556543	71.11
15	12	*S12_14392724	71.791
15	12	*S12_14392736	71.913
15	12	*S12_14392745	72.156
15	12	*S12_14392723	72.156
15	12	*S12_25025178	72.22
15	12	*S12_7997908	72.721
15	12	*S12_14722723	73.172
15	12	*S12_14722722	73.172
15	12	*S12_8657097	73.973
15	12	*S12_8657074	74.041
15	12	*S12_12562157	74.532
15	12	*S12_15783667	75.151
15	12	*S12_15783673	75.182
15	12	*S12_7131744	75.907
15	12	*RM27781	76.185
15	12	*S12_24724103	76.252
15	12	*S12_14604988	77.076
15	12	*S12_14604998	77.076
15	12	*S12_14392803	77.678
15	12	*S12_14392810	78.235
15	12	*S12_8679739	78.567
15	12	*S12_8239490	79.1
15	12	*S12_12273342	79.705
15	12	*S12_7509380	80.162
15	12	*S12_16416196	80.638
15	12	*S12_13829274	81.306
15	12	*S12_15006386	81.661
15	12	*S12_7935938	82.026
15	12	*S12_15417450	82.6
15	12	*S12_15417403	82.6
15	12	*S12_25204218	82.756
15	12	*S12_15417404	82.864
15	12	*S12_13855374	83.578
15	12	*S12_15804889	84.156
15	12	*S12_13189686	84.548
15	12	*S12_12562099	84.872
15	12	*S12_15316549	85.146
15	12	*S12_15324205	85.785
15	12	*S12_15324210	85.785
15	12	*S12_15855687	87.07
15	12	*S12_15855719	87.07
15	12	*S12_18112536	87.502
15	12	*S12_18112571	87.502
15	12	*S12_15462651	88.162
15	12	*S12_15104645	88.311
15	12	*S12_15104646	88.549
15	12	*S12_15104639	88.549
15	12	*S12_7937182	89.074
15	12	*S12_7937193	89.074
15	12	*S12_15634945	89.417
15	12	*S12_7937176	89.746
15	12	*S12_15422543	90.497
15	12	*S12_15422524	90.497
15	12	*S12_15422518	90.686
15	12	*S12_12562104	91.389
15	12	*S12_17195754	91.879
15	12	*S12_16965321	92.146
15	12	*S12_16498785	92.706
15	12	*S12_17780067	92.926
15	12	*S12_17786116	93.75
15	12	*S12_17779917	94.01
15	12	*S12_16706323	94.432
15	12	*S12_16504648	94.727
15	12	*S12_16504667	94.727
15	12	*S12_16054736	95.941
15	12	*S12_16054709	95.941
15	12	*S12_16054708	95.941
15	12	*S12_15779533	96.815
15	12	*S12_16500770	97.32
15	12	*S12_16500785	97.595
15	12	*S12_15634801	97.945
15	12	*S12_15636872	98.221
15	12	*S12_13663643	98.459
15	12	*S12_13663661	98.798
15	12	*S12_15461934	99.276
15	12	*S12_16486402	100.002
15	12	*S12_17953239	100.369
15	12	*S12_18614328	101.12
15	12	*S12_18612290	102.038
15	12	*S12_17979637	102.351
15	12	*S12_18172690	102.827
15	12	*S12_18852015	103.814
15	12	*S12_18851997	103.814
15	12	*S12_15461913	105.631
15	12	*S12_15461912	105.631
15	12	*S12_15461905	105.631
15	12	*S12_16365911	106.456
15	12	*S12_18759159	107.078
15	12	*S12_17195931	107.702
15	12	*S12_17899549	108.121
15	12	*S12_17596458	108.941
15	12	*S12_18650234	109.366
15	12	*S12_18667810	109.897
15	12	*S12_20016337	110.732
15	12	*S12_16392537	112.156
15	12	*S12_16392557	112.156
15	12	*S12_19635108	114.332
15	12	*S12_18578211	115.071
15	12	*S12_19498303	116.123
15	12	*S12_20745998	117.407
15	12	*S12_21000931	118.612
15	12	*S12_21000917	118.612
15	12	*S12_21003969	122.687

## Sheet: Summary Linkage Map
Table S5.
B. Distribution of molecular markers in the chromosomes of the Salvo x Maratelli map
LG group	Chromosome	Marker	cM	Marker density (cM/marker)
1	1	226	152.9	0.68
2	2	28	48.9	1.75
3	2	78	114	1.46
4	3	125	149.8	1.2
5	4	25	82.4	3.3
6	4	46	68.6	1.49
7	5	83	124.6	1.5
8	5	93	62.4	0.67
9	6	93	120.1	1.29
10	7	154	149.7	0.97
11	8	67	151	2.25
12	9	131	121	0.92
13	10	161	133.5	0.83
14	11	131	152.3	1.16
15	12	140	122.7	0.88
Total		1581	1754.13	1.11

## Sheet: Summary QTL analysis
Table S5
C. QTL detected in Salvo x Maratelli segregating population. LOD score, percentage of phenotypic variance explained (R2), additive effect and the confidence interval (CI; Darvasi and Solller,1997) are reported.
	Chromosome	Marker	cM	LOD	R2	Additive Effect	CI (cM, start)	CI (cM, end)
	11	RM224	101.838	29.81	74	-3.91	98.91	104.76
